# Supplementary material for: Transcriptomic profiling of autoimmune hepatitis identifies TRAT1 as an in vitro negative regulator of NK cell effector functions
Source: Front Immunol. 2026 Jul 7;17:1843865. doi: 10.3389/fimmu.2026.1843865 (PMC13384938; doi:10.3389/fimmu.2026.1843865)
Supplement: Supplementary file 3 [file Table1.xlsx]

## Sheet: Table S1. DEGs
AIH vs PBC				AIH vs CHB			IRDEGs
ID	logFC	pvalue		ID	logFC	pvalue
ARPC5	1.16888	0.0446025		ARPC5	1.92889	0.00249496
B2M	1.73201	0.000109716		B2M	1.28349	0.00111108	yes
CD8B	1.33351	0.0466723		CD8B	2.04668	0.00946445	yes
CLEC9A	2.55328	0.00570719		CLEC9A	1.45212	0.0289342	yes
DLK1	5.22626	0.00568901		DLK1	4.23717	0.0320513	yes
IGHV1-3	1.5888	0.0359125		IGHV1-3	2.06881	0.0119202
IGHV3-48	1.71353	0.00638815		IGHV3-48	2.97652	6.47479e-05
IGKV1D-13	1.85918	0.000698797		IGKV1D-13	2.52856	0.00431795
IGKV2D-30	1.26811	0.0345783		IGKV2D-30	1.59286	0.0188007
IGKV3-11	1.28897	0.0104919		IGKV3-11	1.44561	0.0293619
IGKV3-15	1.29258	0.0306376		IGKV3-15	1.41247	0.0412054
IGKV3D-15	1.51939	0.0376734		IGKV3D-15	1.7188	0.0311569
IGLC3	1.32381	0.0352362		IGLC3	1.59013	0.0167075	yes
NRG1	1.65519	3.3e-05		NRG1	3.18254	2.31942e-06	yes
TRAT1	1.0023	0.0356883		TRAT1	1.34969	0.0212634	yes
TRAV12-3	1.96962	0.0329581		TRAV12-3	2.12629	0.0427459
TRBV10-3	3.49174	0.00397481		TRBV10-3	4.01656	0.00599151
TRGV5	3.36207	1.92e-05		TRGV5	2.90284	0.000593693
TRIM9	2.12997	0.0104927		TRIM9	1.96466	0.0401074	yes

## Sheet: Table S2. GSE45413 DEGs
	logFC	logCPM	LR	PValue	sig
0610007C21Rik	-1.0086	6.56786	169.796	8.19759e-39	down
0610008F07Rik	-2.55181	3.20238	77.426	1.37786e-18	down
0610010O12Rik	1.45999	1.82195	141.656	1.15633e-32	up
0610011F06Rik	-1.74722	7.27528	345.901	3.30983e-77	down
1110001A16Rik	-1.0155	4.45675	120.778	4.27313e-28	down
1110001J03Rik	-1.90395	7.29176	341.908	2.45133e-76	down
1110002B05Rik	-1.21201	4.57192	245.595	2.37065e-55	down
1110006G14Rik	-3.31759	0.141045	144.745	2.44205e-33	down
1110018J18Rik	-1.26931	4.19421	165.363	7.62107e-38	down
1110020G09Rik	-1.06344	5.86758	175.432	4.81891e-40	down
1110032A03Rik	1.43986	1.98494	226.273	3.87317e-51	up
1110049F12Rik	-1.18743	4.64946	252.236	8.45113e-57	down
1110054M08Rik	-1.97346	4.07655	461.219	2.61025e-102	down
1110067D22Rik	-2.04671	4.79577	437.071	4.69839e-97	down
1190002F15Rik	2.78536	-0.275107	67.3051	2.32576e-16	up
1190002H23Rik	4.85623	1.81987	272.729	2.88463e-61	up
1190003J15Rik	-1.19355	9.90142	193.628	5.13412e-44	down
1190007F08Rik	-1.32094	0.643305	48.1246	3.99984e-12	down
1200009I06Rik	1.38646	1.94794	107.224	3.97581e-25	up
1200011M11Rik	1.53448	-0.290673	43.9848	3.30936e-11	up
1300001I01Rik	-1.07032	7.11664	147.602	5.79637e-34	down
1300002K09Rik	-1.50778	7.09813	296.507	1.90044e-66	down
1300017J02Rik	-1.10759	8.00268	241.771	1.61617e-54	down
1300018I17Rik	-1.18466	4.91605	127.782	1.25261e-29	down
1300018J18Rik	-1.30054	6.14352	338.705	1.2217e-75	down
1500011B03Rik	1.23217	0.576932	123.543	1.06074e-28	up
1500012F01Rik	1.41787	4.99885	105.971	7.48247e-25	up
1500026H17Rik	-1.26109	1.27946	108.122	2.52685e-25	down
1500032L24Rik	-1.00158	8.46137	124.891	5.37611e-29	down
1600014C23Rik	4.70718	0.25414	273.56	1.90097e-61	up
1700001C19Rik	-2.61046	2.60176	493.661	2.27682e-109	down
1700001J03Rik	1.49605	-2.47095	13.6777	0.00021702	up
1700001N15Rik	-1.02373	-3.59001	5.34602	0.0207696	down
1700001O22Rik	1.26263	-3.61311	9.91854	0.00163622	up
1700001P01Rik	1.7434	-2.74414	18.3984	1.79211e-05	up
1700007E05Rik	1.5696	-3.16412	18.6467	1.57316e-05	up
1700007E06Rik	-2.07601	-2.24859	60.6295	6.88931e-15	down
1700007K13Rik	3.11561	-1.74803	84.7249	3.42897e-20	up
1700008A04Rik	-1.43727	-1.26194	55.6181	8.80108e-14	down
1700008J07Rik	-1.37164	-3.44985	4.17121	0.0411165	down
1700009C05Rik	-4.08239	-0.766978	9.92426	0.00163114	down
1700009N14Rik	1.07932	-3.51183	11.9315	0.00055193	up
1700012D14Rik	-1.35168	-1.9609	19.4623	1.02605e-05	down
1700013G24Rik	1.61184	-2.1644	31.3433	2.16205e-08	up
1700013N18Rik	2.40864	-1.62174	111.463	4.68495e-26	up
1700015F17Rik	-2.44234	-2.29991	7.61854	0.00577713	down
1700018A14Rik	2.33029	-1.64048	89.2976	3.3967e-21	up
1700018G05Rik	3.05072	-1.33424	118.469	1.36876e-27	up
1700019G17Rik	1.24926	2.45642	99.345	2.12133e-23	up
1700020A23Rik	1.51867	-2.92382	10.9068	0.000958106	up
1700021P04Rik	-1.20287	-3.31331	10.8571	0.000984177	down
1700022A21Rik	1.63635	4.76392	269.22	1.67832e-60	up
1700023A16Rik	1.71404	-1.13898	81.5921	1.67285e-19	up
1700025K24Rik	1.5352	-3.0607	4.36829	0.0366137	up
1700029I15Rik	-1.12373	2.6881	116.225	4.24222e-27	down
1700034O15Rik	1.45741	-0.0874093	117.157	2.65198e-27	up
1700037C18Rik	1.99585	1.78133	230.431	4.80211e-52	up
1700040L02Rik	-2.1643	-0.748716	75.1304	4.40638e-18	down
1700042G07Rik	1.18843	-2.53613	15.305	9.14746e-05	up
1700045I19Rik	4.41327	-0.480856	184.343	5.46105e-42	up
1700048O20Rik	-2.02685	-1.93675	20.8895	4.86542e-06	down
1700054O13Rik	-1.02263	-3.03367	7.57282	0.00592549	down
1700061J05Rik	1.0508	-2.19956	14.1695	0.000167059	up
1700062C10Rik	-1.08221	-3.47317	7.80788	0.0052019	down
1700066M21Rik	-1.02986	0.275352	34.1591	5.07847e-09	down
1700071K01Rik	1.406	1.01484	52.1091	5.25018e-13	up
1700088E04Rik	1.59134	-1.17104	77.2584	1.49993e-18	up
1700122O11Rik	1.96662	-0.643841	68.8016	1.08886e-16	up
1700123I01Rik	1.0753	-3.31626	17.1252	3.49944e-05	up
1700123K08Rik	1.37531	-3.20981	13.8799	0.000194872	up
1810009J06Rik	1.68326	-2.98147	9.5557	0.0019933	up
1810010H24Rik	-1.46134	-0.234133	56.539	5.50935e-14	down
1810011O10Rik	-1.51923	4.67895	56.5046	5.60669e-14	down
1810020D17Rik	-1.84267	3.26959	269.451	1.49484e-60	down
1810027O10Rik	-1.15621	7.43862	163.702	1.7578e-37	down
1810029B16Rik	1.053	2.47589	87.5004	8.42639e-21	up
1810032O08Rik	1.91887	4.0591	117.311	2.45347e-27	up
1810033B17Rik	2.79938	2.7242	289.473	6.47814e-65	up
1810046K07Rik	-2.61609	1.80039	49.6014	1.88382e-12	down
1810049H13Rik	-1.48122	4.74222	489.239	2.08611e-108	down
1810059H22Rik	-1.6724	0.724481	141.88	1.03288e-32	down
2010001M09Rik	1.03149	-0.866522	16.8118	4.12754e-05	up
2010002N04Rik	2.17893	3.14999	177.47	1.72952e-40	up
2010005H15Rik	3.72371	0.776228	516.183	2.86352e-114	up
2010107E04Rik	-1.01729	8.42956	94.0919	3.01203e-22	down
2010109K11Rik	2.03992	2.66755	415.981	1.82943e-92	up
2010110P09Rik	-3.4027	0.398411	297.835	9.76157e-67	down
2010317E24Rik	1.90607	-0.406983	85.3344	2.51946e-20	up
2210039B01Rik	-1.4411	1.28396	133.454	7.19223e-31	down
2310001A20Rik	-1.15168	4.36519	180.922	3.04816e-41	down
2310001K24Rik	-1.57395	-2.97963	18.5353	1.66784e-05	down
2310004N24Rik	1.04033	0.0379111	59.1128	1.48889e-14	up
2310008H04Rik	1.38015	3.36064	113.497	1.67976e-26	up
2310010M20Rik	1.08633	0.95995	66.5557	3.40139e-16	up
2310014H01Rik	1.15481	-0.368246	41.2057	1.37024e-10	up
2310014L17Rik	2.05303	-1.66295	24.909	6.01013e-07	up
2310015K22Rik	-4.37142	-0.637799	11.0663	0.000879124	down
2310016C08Rik	4.26526	5.36431	461.529	2.23465e-102	up
2310016G11Rik	-1.86666	-2.35633	18.6912	1.53693e-05	down
2310030N02Rik	-1.16045	4.33633	173.404	1.33588e-39	down
2310040G24Rik	-1.85371	2.47787	130.903	2.60069e-30	down
2310044H10Rik	-1.12594	2.60514	167.717	2.33216e-38	down
2310057B04Rik	-1.53129	-1.59338	45.1416	1.83289e-11	down
2310061C15Rik	-1.11169	3.92851	105.062	1.18368e-24	down
2310068J16Rik	-1.18455	-1.47806	31.9819	1.55619e-08	down
2410004A20Rik	2.5677	-1.65371	101.104	8.7259e-24	up
2410006H16Rik	1.93958	4.96033	123.469	1.10071e-28	up
2410015M20Rik	-1.10448	6.45385	166.321	4.70691e-38	down
2410017P09Rik	2.26661	1.37315	140.84	1.74386e-32	up
2410088K16Rik	2.39461	-0.0535132	49.8493	1.66018e-12	up
2610002D18Rik	4.42953	-0.651588	185.432	3.1582e-42	up
2610005L07Rik	-1.34892	5.62923	253.046	5.62832e-57	down
2610008E11Rik	-1.13227	1.93609	148.209	4.2703e-34	down
2610018G03Rik	1.4521	-1.51257	33.8421	5.9772e-09	up
2610027L16Rik	1.03561	-0.113343	37.4515	9.37144e-10	up
2610029G23Rik	1.31237	4.25437	92.552	6.55803e-22	up
2610029I01Rik	-1.19725	4.53336	116.066	4.59787e-27	down
2610318N02Rik	1.05554	0.249293	54.2321	1.7815e-13	up
2610507I01Rik	-1.05176	3.54659	158.322	2.63144e-36	down
2610524H06Rik	1.85342	0.189881	155.935	8.74881e-36	up
2610528A11Rik	1.1847	-2.0619	8.95237	0.0027711	up
2610528J11Rik	-1.08698	3.35978	24.6238	6.9684e-07	down
2700081O15Rik	1.8076	0.527296	138.934	4.5524e-32	up
2700090O03Rik	-1.12364	-3.53381	4.28095	0.0385419	down
2810004I08Rik	1.04722	-3.57841	7.81012	0.00519544	up
2810007J24Rik	-4.13293	7.90109	984.605	3.98686e-216	down
2810025M15Rik	-1.06224	2.2105	123.309	1.19368e-28	down
2810055F11Rik	-1.81961	3.82003	367.389	6.92895e-82	down
2810405K02Rik	-1.80409	4.83127	195.632	1.8758e-44	down
2810408A11Rik	1.62062	3.2523	326.323	6.07644e-73	up
2900002K06Rik	1.66998	-3.17437	21.6629	3.25012e-06	up
2900041M22Rik	1.56579	-1.59226	49.2822	2.21663e-12	up
3010026O09Rik	-1.75223	3.24121	332.079	3.38915e-74	down
3110001I22Rik	1.178	0.76031	50.5199	1.17965e-12	up
3110009F21Rik	-1.70809	-2.97527	16.2619	5.51624e-05	down
3110035E14Rik	2.94605	-1.89962	34.8628	3.53782e-09	up
3110043O21Rik	1.15167	4.52263	89.0637	3.82297e-21	up
3110047P20Rik	1.26947	-2.61839	14.3813	0.000149277	up
3110082I17Rik	1.7972	2.35116	191.533	1.4714e-43	up
3300002I08Rik	-1.07094	2.40434	40.1333	2.37213e-10	down
3300005D01Rik	1.49684	-0.42989	84.8248	3.26013e-20	up
3830431G21Rik	-1.71811	-3.34277	9.97347	0.00158812	down
3930401B19Rik	1.8877	9.0538	267.811	3.4034e-60	up
4430402I18Rik	-2.2714	-1.92385	47.0424	6.94688e-12	down
4631405K08Rik	1.46476	-2.09775	30.7046	3.00446e-08	up
4632428N05Rik	1.06587	1.86352	41.3894	1.24729e-10	up
4632434I11Rik	2.86516	0.341603	173.194	1.48435e-39	up
4732419C18Rik	-1.32771	4.77082	120.192	5.74273e-28	down
4833422F24Rik	1.96248	2.48885	342.258	2.05659e-76	up
4833424O15Rik	-1.04157	-2.41254	12.5286	0.000400776	down
4921506M07Rik	-1.64715	-1.81498	42.5632	6.84334e-11	down
4921511H03Rik	-2.28127	-2.57917	6.31771	0.0119538	down
4921513D23Rik	1.35391	1.96298	196.081	1.49656e-44	up
4921517L17Rik	1.11687	-2.88315	12.9845	0.000314078	up
4930404H24Rik	1.60886	1.94444	251.125	1.47639e-56	up
4930406M16Rik	1.46056	-3.34274	4.44589	0.0349853	up
4930408F14Rik	1.69897	-3.00078	13.2328	0.000275087	up
4930412C18Rik	-1.21909	0.832061	120.541	4.81662e-28	down
4930417G10Rik	-1.06882	-3.53678	9.02418	0.00266431	down
4930420K17Rik	-1.18499	3.55153	158.452	2.4653e-36	down
4930427A07Rik	2.67258	-0.0750624	174.737	6.83351e-40	up
4930428E23Rik	-1.8037	-3.24504	24.3114	8.19515e-07	down
4930431A04Rik	1.37664	-2.69918	17.5135	2.85278e-05	up
4930431P19Rik	1.76089	1.07894	188.948	5.3941e-43	up
4930432K21Rik	1.09972	2.80197	92.3441	7.28435e-22	up
4930448F12Rik	2.34613	-1.44357	99.6883	1.78373e-23	up
4930452B06Rik	-3.14619	-0.928741	101.989	5.58179e-24	down
4930467J12Rik	3.69432	-1.30803	9.99947	0.00156585	up
4930474N09Rik	1.23336	-0.417333	38.9601	4.32566e-10	up
4930486L24Rik	1.5858	0.679618	23.3489	1.3512e-06	up
4930503L19Rik	1.09027	-0.078849	30.7742	2.89866e-08	up
4930509E16Rik	-3.12126	-1.91116	65.199	6.7705e-16	down
4930521A18Rik	2.31673	-2.30049	28.4321	9.70406e-08	up
4930525G20Rik	-1.84503	2.73922	227.225	2.40199e-51	down
4930525M21Rik	2.60746	-2.20185	77.0552	1.6625e-18	up
4930526D03Rik	2.74517	-1.4964	30.0523	4.20555e-08	up
4930528F23Rik	1.18406	4.31454	32.4211	1.2413e-08	up
4930539E08Rik	1.63411	-2.81947	27.7706	1.36588e-07	up
4930544I03Rik	-1.1478	-1.13908	41.8174	1.00207e-10	down
4930544O15Rik	1.07165	-1.77941	25.0458	5.59859e-07	up
4930547M16Rik	1.53069	-1.2825	61.4639	4.50939e-15	up
4930547N16Rik	1.80746	-2.3416	25.6978	3.9928e-07	up
4930563M20Rik	2.82151	-0.71237	157.909	3.23979e-36	up
4930572G02Rik	-4.33424	-1.04447	12.0751	0.000510999	down
4930578N16Rik	1.46282	-2.50397	14.0275	0.000180154	up
4930579F01Rik	-1.31543	-3.07862	7.46592	0.0062878	down
4930579J09Rik	1.0249	-1.72153	15.4814	8.3319e-05	up
4930583H14Rik	6.72201	1.53531	779.014	1.97147e-171	up
4930590J08Rik	1.06092	-2.18684	11.5183	0.000689135	up
4931403G20Rik	1.42761	-0.193954	12.0941	0.000505803	up
4931406C07Rik	-1.96846	7.903	371.94	7.07622e-83	down
4931408C20Rik	1.76296	-2.5269	44.9305	2.04154e-11	up
4931428F04Rik	1.36083	0.0203481	53.2667	2.91197e-13	up
4932413F04Rik	1.11273	-2.02837	19.9542	7.93177e-06	up
4932414J04Rik	1.68413	-2.77201	5.17533	0.0229098	up
4932414N04Rik	3.5265	-1.6142	9.60606	0.00193936	up
4932415M13Rik	1.59014	-2.25955	17.463	2.92958e-05	up
4932416J16Rik	-1.20417	-3.48726	6.18375	0.0128928	down
4932438H23Rik	1.05804	-3.62893	3.88655	0.0486742	up
4932443L11Rik	1.16459	-2.3841	17.0408	3.65849e-05	up
4933402N22Rik	1.00656	-2.43551	17.8437	2.39807e-05	up
4933402P03Rik	1.14224	-1.24127	27.3883	1.66432e-07	up
4933403F05Rik	-1.46271	2.12523	174.755	6.77021e-40	down
4933406B17Rik	-1.35057	-1.74498	27.6584	1.44744e-07	down
4933406C10Rik	3.10733	-1.63804	9.36123	0.00221624	up
4933406I18Rik	-1.42329	-1.29922	17.5531	2.79394e-05	down
4933406M09Rik	-2.90739	-2.32463	7.96048	0.00478098	down
4933408B17Rik	1.74896	-2.57497	24.7702	6.45894e-07	up
4933415F23Rik	2.49359	-0.370153	221.153	5.06788e-50	up
4933416I08Rik	-1.36533	-0.29314	18.9681	1.32925e-05	down
4933421I07Rik	1.59146	-2.10736	33.7025	6.42189e-09	up
4933426M11Rik	1.05852	5.4166	94.2863	2.73035e-22	up
4933427G17Rik	1.01142	-2.85601	8.31643	0.00392881	up
4933439C10Rik	-1.07738	0.560794	82.7588	9.27044e-20	down
4933439F18Rik	-1.24462	2.93813	266.358	7.05781e-60	down
5031425E22Rik	-1.08602	7.48162	41.819	1.00126e-10	down
5033411D12Rik	-2.22159	3.42557	384.922	1.05517e-85	down
5330439B14Rik	1.01578	-3.57218	4.57104	0.0325169	up
5430405G05Rik	2.6728	-1.91453	78.4768	8.09416e-19	up
5430425K12Rik	2.6678	-2.03069	91.2431	1.27061e-21	up
5430431A17Rik	1.22981	2.04832	29.2154	6.47636e-08	up
5430435G22Rik	1.32217	1.3776	65.0494	7.3042e-16	up
5730416F02Rik	3.04892	1.14316	149.775	1.94198e-34	up
5730469M10Rik	-2.24876	7.14986	502.803	2.33418e-111	down
5730508B09Rik	1.09548	2.23552	37.3599	9.82207e-10	up
5730528L13Rik	1.82025	0.178778	127.118	1.75082e-29	up
5730559C18Rik	3.58943	-0.241394	179.452	6.3841e-41	up
5730590G19Rik	2.86736	-1.90285	77.6307	1.24227e-18	up
5830405N20Rik	2.2016	-1.49318	71.3892	2.9327e-17	up
5830408C22Rik	2.55362	-0.708642	59.9337	9.81071e-15	up
5830428M24Rik	1.56313	-1.85298	7.93847	0.00483947	up
6030429G01Rik	1.26252	-0.115661	31.7267	1.77461e-08	up
6030468B19Rik	1.30682	-3.36542	20.1062	7.3258e-06	up
6330415B21Rik	1.32712	0.219254	131.847	1.61633e-30	up
6330503K22Rik	1.1056	2.2124	48.0219	4.21481e-12	up
6430550D23Rik	-1.0087	-0.252341	37.5766	8.7891e-10	down
6430573F11Rik	-2.68396	1.90476	299.081	5.22428e-67	down
6530418L21Rik	1.87406	-2.95176	32.5159	1.18224e-08	up
6530439I21	2.07062	-2.33818	19.1461	1.21086e-05	up
6720463M24Rik	1.44003	-1.9087	20.1268	7.2473e-06	up
6720473M11Rik	1.13161	2.8437	32.7381	1.05447e-08	up
6720475J19Rik	1.00083	-2.77432	5.97097	0.0145432	up
8430410A17Rik	1.03064	4.64923	173.802	1.09367e-39	up
8430426J06Rik	1.05494	-0.382029	17.5098	2.8583e-05	up
8430429K09Rik	2.7554	-1.85345	8.44127	0.003668	up
9030025P20Rik	-1.05394	2.90022	131.522	1.90343e-30	down
9030619P08Rik	-1.23175	5.5098	58.5499	1.98204e-14	down
9130008F23Rik	2.30943	-1.07341	65.134	6.99738e-16	up
9130015A21Rik	2.19344	-2.80295	42.0595	8.85362e-11	up
9130017N09Rik	2.70345	-0.524342	64.2786	1.08014e-15	up
9130213A22Rik	1.26031	-1.23734	34.1913	4.99506e-09	up
9130230L23Rik	-1.40499	-3.03786	6.41379	0.0113238	down
9130409I23Rik	-3.90012	-0.252732	150.095	1.65253e-34	down
9230105E10Rik	1.93567	2.97822	168.863	1.31048e-38	up
9330175E14Rik	1.82369	1.04411	64.7509	8.49912e-16	up
9330179D12Rik	1.24236	-2.96478	7.28607	0.00694915	up
9430008C03Rik	2.29158	4.96481	305.423	2.16894e-68	up
9430023L20Rik	-1.21723	6.24298	143.436	4.7198e-33	down
9430025E04Rik	1.12003	-3.09918	11.5792	0.000666945	up
9430038I01Rik	-1.1046	3.21262	98.496	3.25677e-23	down
9430070O13Rik	1.02409	-2.12071	8.41812	0.00371501	up
9430076C15Rik	2.50838	-0.964763	122.069	2.22907e-28	up
9430078G10Rik	-1.25144	-3.07037	8.60348	0.00335521	down
9530004P13Rik	-1.67116	-1.99223	15.1532	9.91321e-05	down
9530008L14Rik	-1.18218	4.41584	112.518	2.75183e-26	down
9530053H05Rik	1.66479	-1.46481	53.1381	3.10904e-13	up
9530077C05Rik	2.72536	-0.544838	49.6751	1.81435e-12	up
9830107B12Rik	1.19109	-3.54684	15.9322	6.56515e-05	up
9930023K05Rik	2.26825	-1.45255	42.2161	8.17258e-11	up
9930105H17Rik	2.62909	2.95213	192.193	1.056e-43	up
9930111J21Rik2	2.49974	-2.05251	46.4021	9.6313e-12	up
A030009H04Rik	1.60475	-2.49024	23.0258	1.59845e-06	up
A030014E15Rik	-4.24378	-0.851493	9.92661	0.00162906	down
A130022J15Rik	1.02528	0.866898	89.3231	3.3532e-21	up
A130040M12Rik	1.2798	8.96295	143.756	4.01641e-33	up
A130082M07Rik	1.31119	0.912543	119.057	1.01777e-27	up
A1bg	-2.60596	3.91794	5.08705	0.0241052	down
A1cf	-1.78579	4.61701	229.609	7.25488e-52	down
A230001M10Rik	-2.04637	-2.92701	52.3414	4.66446e-13	down
A230045G11Rik	-1.16422	2.01285	163.183	2.28129e-37	down
A2ld1	-1.31178	4.80022	153.5	2.97855e-35	down
A2m	7.67964	2.49996	246.494	1.50968e-55	up
A330021E22Rik	3.60618	1.13128	345.746	3.5769e-77	up
A330041K01	2.13408	-2.77935	6.11811	0.0133804	up
A330049M08Rik	-3.60685	0.829465	371.373	9.40075e-83	down
A330050B17Rik	1.29581	-2.31906	24.3491	8.03662e-07	up
A330050F15Rik	1.38699	-2.77695	18.4282	1.76431e-05	up
A430084P05Rik	1.49722	2.43688	42.6908	6.41133e-11	up
A530001N23Rik	-1.77232	0.313417	46.7385	8.11203e-12	down
A530017F20	-1.94927	-2.68067	5.4203	0.0199039	down
A530020G20Rik	-1.20484	-2.64836	14.1625	0.00016768	down
A530023O14Rik	4.81071	-0.114599	187.591	1.06696e-42	up
A530032D15Rik	1.67426	-0.798155	64.3483	1.04256e-15	up
A530064D06Rik	3.71684	1.01191	455.101	5.59703e-101	up
A630038E17Rik	1.16839	-3.11165	10.165	0.00143133	up
A630055G03Rik	1.42087	-2.99433	19.166	1.19828e-05	up
A630072L19Rik	-1.19708	-2.59047	11.5967	0.00066068	down
A630073D07Rik	1.63419	-3.241	5.0352	0.0248372	up
A630081J09Rik	1.52313	-3.20571	25.74	3.90645e-07	up
A730037C10Rik	1.2398	1.11603	90.2759	2.07161e-21	up
A730090H04Rik	1.43917	-2.13834	21.4679	3.59805e-06	up
A830010M20Rik	-1.242	-2.92301	17.1379	3.47611e-05	down
A830093I24Rik	-1.9772	-1.68224	90.9861	1.44682e-21	down
A930007A09Rik	1.81826	-1.58565	34.4707	4.3271e-09	up
A930009A15Rik	1.01611	-3.26293	9.45307	0.00210796	up
A930011G23Rik	1.16714	-3.18073	13.0889	0.000297058	up
A930024E05Rik	1.01838	-3.42743	9.03235	0.00265243	up
A930028N01Rik	1.20729	3.19275	176.049	3.53212e-40	up
A930035D04Rik	1.11121	-3.56085	7.84158	0.0051058	up
AA467197	8.52818	4.1551	577.007	1.67968e-127	up
AA986860	2.26475	2.35329	55.4443	9.61461e-14	up
Aaas	1.0248	2.80225	113.263	1.88973e-26	up
Aacs	-2.87575	6.26038	125.524	3.90904e-29	down
Aadac	-2.18656	9.73897	461.834	1.91818e-102	down
Aadat	-2.83973	-1.5431	113.647	1.5567e-26	down
Aard	-2.80011	-0.687826	264.002	2.30201e-59	down
Aass	-1.48325	8.58888	83.6794	5.81894e-20	down
AB056442	-4.09517	3.8729	265.112	1.31936e-59	down
AB099516	-1.15679	-2.49315	7.36149	0.00666356	down
Abat	-2.50109	7.11696	296.34	2.06652e-66	down
Abca2	-2.2041	2.4253	222.604	2.44626e-50	down
Abca3	-1.90102	6.9719	490.461	1.13091e-108	down
Abca6	-2.24339	4.23686	333.594	1.58489e-74	down
Abca8a	-3.16711	1.12388	290.613	3.65495e-65	down
Abca9	-1.20722	-0.331242	33.4633	7.26202e-09	down
Abcb10	-1.0176	4.66787	114.401	1.06446e-26	down
Abcb11	-3.06563	8.39764	388.476	1.7765e-86	down
Abcb1b	1.86856	0.704292	155.335	1.18312e-35	up
Abcb4	-1.5542	7.70099	146.353	1.08686e-33	down
Abcb6	-1.89587	4.78045	424.658	2.36389e-94	down
Abcc1	2.31233	1.64699	152.778	4.28375e-35	up
Abcc2	-1.25961	5.77525	124.528	6.45625e-29	down
Abcc6	-2.11591	5.86944	550.518	9.70976e-122	down
Abcc9	-1.97837	2.98838	329.783	1.07186e-73	down
Abcd1	-1.49547	1.42611	82.2963	1.17141e-19	down
Abcd2	-2.89579	0.657619	174.363	8.24835e-40	down
Abcd3	-2.17362	8.71428	364.24	3.35934e-81	down
Abcg2	-1.68726	5.6523	172.013	2.68888e-39	down
Abcg4	1.08321	-2.34472	14.3279	0.000153573	up
Abcg5	-1.46848	6.31115	200.699	1.46989e-45	down
Abcg8	-1.9031	1.39941	188.352	7.28046e-43	down
Abhd14b	-2.43754	8.04368	442.408	3.23836e-98	down
Abhd15	-1.68525	3.32432	262.476	4.95287e-59	down
Abhd2	1.50698	1.51156	57.6436	3.14178e-14	up
Abi3bp	-2.12544	0.275099	174.677	7.0433e-40	down
Abp1	1.61124	-1.22061	14.3807	0.000149322	up
Acaa1b	-3.02224	7.95352	282.74	1.89932e-63	down
Acaa2	-1.43421	10.8457	182.348	1.4889e-41	down
Acaca	-3.36205	6.60632	189.987	3.20082e-43	down
Acacb	-3.39018	6.18588	433.597	2.67937e-96	down
Acad11	-1.2809	8.58022	166.13	5.18075e-38	down
Acad8	-1.24428	1.75934	202.227	6.82105e-46	down
Acad9	-1.2049	5.07417	217.371	3.38797e-49	down
Acads	-1.25429	4.78062	226.749	3.05037e-51	down
Acadsb	-1.93309	3.84001	728.105	2.31387e-160	down
Acan	-1.9253	0.580565	218.664	1.76925e-49	down
Acat1	-1.10537	6.60017	75.7084	3.28799e-18	down
Acbd4	-1.11894	6.42894	135.51	2.55428e-31	down
Acbd5	-1.22446	4.62736	199.278	3.00192e-45	down
Accn5	-1.9461	1.95253	208.324	3.18874e-47	down
Ace2	-1.2976	-2.80603	7.30788	0.00686528	down
Acer2	1.15197	-0.641263	40.9062	1.59712e-10	up
Acly	-3.59289	8.26117	170.111	6.99768e-39	down
Acmsd	-1.15093	2.61882	22.6962	1.89745e-06	down
Aco1	-1.48629	1.49551	218.63	1.79954e-49	down
Acot1	-2.28948	5.48149	57.8031	2.89719e-14	down
Acot10	1.48197	0.816738	104.407	1.64766e-24	up
Acot11	-1.98564	3.04563	43.6689	3.88908e-11	down
Acot12	-1.41764	5.49582	192.044	1.13807e-43	down
Acot13	-1.79391	7.82349	343.798	9.49972e-77	down
Acot3	-3.96278	3.74548	223.523	1.54147e-50	down
Acot4	-2.36353	4.21667	185.815	2.60512e-42	down
Acot5	-1.65403	1.90587	105.979	7.45128e-25	down
Acot9	1.85198	2.78322	263.29	3.29119e-59	up
Acox1	-1.3864	10.3487	91.0574	1.39564e-21	down
Acp5	-1.02749	8.81045	116.221	4.25191e-27	down
Acp6	-1.09236	5.59287	246.256	1.70073e-55	down
Acpp	-1.20654	0.461863	19.4146	1.05201e-05	down
Acsbg1	1.60291	-1.9993	22.6957	1.89788e-06	up
Acsbg2	1.46652	-1.79715	15.7433	7.25429e-05	up
Acsl1	-2.35682	8.24895	249.373	3.55733e-56	down
Acsl3	-1.68263	2.91309	85.7745	2.01667e-20	down
Acsl5	-1.82514	7.54805	175.426	4.83285e-40	down
Acsm1	-1.5514	7.12404	188.735	6.00293e-43	down
Acsm2	-1.57488	-2.31898	12.406	0.000427955	down
Acsm3	-1.61432	4.7052	156.529	6.48836e-36	down
Acsm5	-2.56706	4.87444	155.234	1.24462e-35	down
Acss2	-4.1331	7.34896	231.863	2.33913e-52	down
Acss3	-4.18796	1.02806	512.331	1.97268e-113	down
Actg1	1.07785	9.11226	37.463	9.31615e-10	up
Actl7a	1.34729	-0.904253	51.0744	8.89304e-13	up
Acvr1c	-1.02167	-3.54907	11.7471	0.000609368	down
Acy1	-2.16179	3.57905	371.876	7.3051e-83	down
Acy3	-1.60711	6.74479	288.073	1.3072e-64	down
Ada	1.17916	3.11382	66.5198	3.4639e-16	up
Adam15	1.59593	4.76917	444.346	1.22622e-98	up
Adam19	1.39305	1.38043	109.692	1.14486e-25	up
Adam25	-1.26444	-1.4877	28.3483	1.01337e-07	down
Adam39	-1.12623	-0.808497	34.1263	5.16478e-09	down
Adam8	5.45333	4.00229	716.79	6.67819e-158	up
Adamdec1	-3.17439	-0.766066	79.7228	4.30796e-19	down
Adamts1	1.94082	4.16223	241.846	1.55637e-54	up
Adamts13	-2.06771	0.490669	243.796	5.84964e-55	down
Adamts18	1.22661	-2.19554	14.1029	0.000173072	up
Adamts4	5.14085	3.10084	586.369	1.54394e-129	up
Adamts5	-1.73843	-1.8296	60.573	7.08999e-15	down
Adamts6	1.26104	-3.27437	12.0793	0.000509844	up
Adamts9	2.00723	0.903919	111.796	3.95977e-26	up
Adamtsl2	-1.27613	1.13329	70.6808	4.1997e-17	down
Adap1	1.19172	3.71087	189.739	3.62521e-43	up
Adar	1.22142	4.61479	111.488	4.62555e-26	up
Adc	1.32879	-1.30121	42.9195	5.70386e-11	up
Adck3	-4.03265	6.75868	437.292	4.20589e-97	down
Adck4	1.30916	5.03512	43.4895	4.26234e-11	up
Adck5	-1.44969	6.22619	60.595	7.01111e-15	down
Adcy1	2.53441	-2.7197	51.8023	6.138e-13	up
Adcy5	-1.05315	-0.974862	23.4111	1.30821e-06	down
Add2	1.61571	-2.86839	5.46287	0.0194248	up
Adh1	-2.76096	10.6056	415.946	1.86144e-92	down
Adh4	-1.25201	7.2123	66.9343	2.80707e-16	down
Adh5	-1.45258	1.58679	161.195	6.2036e-37	down
Adh7	3.95245	2.14389	557.244	3.34387e-123	up
Adhfe1	-1.12739	3.56327	91.9067	9.08614e-22	down
Adi1	-1.79155	6.05526	658.665	2.91518e-145	down
Adipor2	-1.67218	10.1705	288.784	9.15023e-65	down
Adk	-1.30482	9.01541	207.432	4.99149e-47	down
Adm	3.61811	3.91355	243.604	6.43859e-55	up
Adm2	4.22145	-0.47277	280.732	5.19976e-63	up
Adora2b	3.12649	0.271188	199.614	2.536e-45	up
Adora3	1.45809	-2.31707	34.1362	5.13854e-09	up
Adra1a	-1.45921	-1.99686	15.3929	8.73141e-05	down
Adra1b	-1.00535	4.49355	129.402	5.53976e-30	down
Adra2a	1.8064	-2.87779	19.2008	1.17662e-05	up
Adrb2	2.47187	0.074074	80.3142	3.19372e-19	up
Adssl1	-1.954	4.98976	305.47	2.11908e-68	down
Aebp1	1.07813	4.2851	50.6493	1.10436e-12	up
Aen	1.23367	6.20041	126.784	2.07154e-29	up
Aes	-1.06252	8.85134	181.614	2.15249e-41	down
AF067061	2.14084	-2.53212	59.0723	1.5198e-14	up
Afm	-2.1252	8.53097	351.393	2.10796e-78	down
Afmid	-4.58996	5.18864	481.348	1.08761e-106	down
Afp	2.88615	2.43566	56.387	5.95235e-14	up
Agap2	1.81583	-0.20825	91.0442	1.40498e-21	up
Agl	-1.57095	4.85908	232.172	2.00311e-52	down
Agmat	-2.64957	7.79513	474.553	3.27294e-105	down
Agpat2	-1.64897	8.97134	166.814	3.67387e-38	down
Agpat4	1.77603	3.34633	185.618	2.87713e-42	up
Agpat6	-1.02166	7.11197	137.715	8.41077e-32	down
Agphd1	-1.17759	0.868183	34.4027	4.48107e-09	down
Agt	-1.02502	7.35312	88.6365	4.74464e-21	down
Agtr1a	-1.99771	5.75054	236.944	1.82427e-53	down
Agtrap	1.51575	0.811594	93.8213	3.4534e-22	up
Agxt	-2.1031	8.86273	353.616	6.91257e-79	down
Agxt2	-1.21242	7.03191	82.8045	9.05845e-20	down
Agxt2l1	-3.85132	6.39543	456.732	2.47244e-101	down
Ahcy	-1.85448	6.3224	425.157	1.84023e-94	down
Ahrr	-1.13904	-3.36523	13.9907	0.000183715	down
Ahsp	2.78127	-1.73917	31.4657	2.02993e-08	up
AI182371	-1.5789	5.20352	313.957	3.00118e-70	down
AI195470	-1.36325	-0.856686	39.1393	3.94619e-10	down
AI317395	-2.15138	4.3021	684.351	7.56527e-151	down
AI413582	1.85207	4.91533	276.712	3.90941e-62	up
AI463229	1.18947	1.26721	59.3771	1.30174e-14	up
AI467606	2.81868	0.74709	205.16	1.56301e-46	up
AI607873	2.13131	4.38281	122.973	1.41359e-28	up
AI645535	1.1711	-2.88911	12.8937	0.000329685	up
AI662270	2.16496	0.361963	174.821	6.55111e-40	up
AI848100	1.26841	0.106243	79.0539	6.04376e-19	up
AI848258	-1.61188	-2.81611	6.22989	0.0125612	down
AI854703	1.20524	-0.986068	49.7619	1.73584e-12	up
Aida	1.51168	2.14824	173.072	1.57842e-39	up
Aifm1	-1.29651	6.74646	283.605	1.23011e-63	down
Aifm3	-2.57269	2.41747	368.308	4.37013e-82	down
Aim1	1.29262	5.90998	88.909	4.1339e-21	up
Ak1	2.33636	2.1032	392.552	2.30263e-87	up
Ak3	-1.40135	7.74052	246.023	1.91157e-55	down
Ak7	3.15584	-1.81874	68.0858	1.56535e-16	up
Akap12	2.09817	3.06054	233.334	1.11739e-52	up
Akap2	1.97208	4.50942	343.56	1.07063e-76	up
Akap4	2.12645	-0.693811	99.3961	2.06729e-23	up
Akap5	-1.59998	-2.4659	14.5391	0.000137279	down
Akna	1.42123	1.18843	75.2918	4.06034e-18	up
Akr1b7	-1.93526	0.74674	114.279	1.13231e-26	down
Akr1b8	1.84085	4.77643	153.216	3.43554e-35	up
Akr1c12	-1.62888	6.64854	220.823	5.98146e-50	down
Akr1c14	-2.01882	6.26536	176.222	3.23795e-40	down
Akr1c18	1.21586	1.39446	94.1508	2.9238e-22	up
Akr1c19	-2.39479	5.84904	223.258	1.76115e-50	down
Akr1c20	-2.7503	8.09312	121.053	3.72007e-28	down
Akr1c6	-3.37502	10.6579	120.17	5.80781e-28	down
Akr1d1	-4.43386	3.98162	309.577	2.69992e-69	down
Akr7a5	-1.72578	6.08679	266.691	5.97173e-60	down
Akt3	1.58122	1.103	100.6	1.12542e-23	up
Alad	-1.86252	6.36076	221.228	4.88029e-50	down
Alas2	-1.33193	3.69111	119.523	8.04384e-28	down
Alcam	1.0605	3.82691	121.319	3.25356e-28	up
Aldh18a1	2.267	-0.255866	84.3285	4.19029e-20	up
Aldh1a1	-2.1461	9.62199	126.714	2.14517e-29	down
Aldh1a3	3.11564	0.957813	93.1091	4.949e-22	up
Aldh1a7	-1.93342	7.96467	108.552	2.03447e-25	down
Aldh1b1	-2.10731	5.74009	278.114	1.93472e-62	down
Aldh1l1	-2.16974	10.5509	392.001	3.03508e-87	down
Aldh1l2	2.11101	-1.86948	32.6395	1.10939e-08	up
Aldh2	-1.64569	9.36528	387.983	2.27484e-86	down
Aldh3a2	-1.79901	4.97951	163.504	1.94179e-37	down
Aldh3b1	1.19997	2.5753	147.149	7.28072e-34	up
Aldh4a1	-2.13028	8.15396	425.557	1.50664e-94	down
Aldh5a1	-1.62116	6.29922	151.484	8.21624e-35	down
Aldh6a1	-2.01181	7.43364	607.731	3.48616e-134	down
Aldh7a1	-3.15802	7.93281	865.334	3.37237e-190	down
Aldh8a1	-1.90305	7.47842	336.002	4.73882e-75	down
Aldh9a1	-1.40909	7.25237	203.951	2.8689e-46	down
Aldoa	1.66643	9.1089	258.699	3.29757e-58	up
Aldob	-1.34339	11.4923	165.402	7.47306e-38	down
Alk	1.03734	-3.02109	7.79974	0.00522538	up
Alkbh2	1.69042	4.25531	273.921	1.58623e-61	up
Alkbh7	-1.06109	5.81201	173.135	1.52947e-39	down
Alox12	2.94304	-0.200375	107.139	4.15081e-25	up
Alox12e	1.57062	-1.77568	22.2605	2.38055e-06	up
Alox5	3.34458	-0.0841018	171.159	4.13173e-39	up
Alox5ap	2.03288	3.67673	174.142	9.21515e-40	up
Aloxe3	3.05368	-0.593229	107.209	4.00636e-25	up
Alpk1	3.20413	-0.0743394	132.029	1.47428e-30	up
Alpl	1.26574	3.51209	52.2859	4.79804e-13	up
Als2	-1.26057	2.62221	147.85	5.11479e-34	down
Amacr	-1.35835	7.81119	288.182	1.23772e-64	down
Amdhd1	-1.87593	6.17622	382.4	3.73659e-85	down
Amelx	1.45588	-3.05938	10.71	0.0010656	up
Amhr2	-1.27847	-0.283588	58.9005	1.65853e-14	down
Amica1	1.58144	2.09208	200.914	1.31967e-45	up
Amn	2.90167	0.265894	203.568	3.47716e-46	up
Amotl1	2.68236	0.109198	250.909	1.64572e-56	up
Ampd3	1.41409	-2.93525	21.8332	2.97402e-06	up
Amt	-1.89396	1.41124	80.4688	2.95329e-19	down
Amy1	-2.7491	7.95076	684.807	6.01914e-151	down
Amy2a5	-2.1399	5.22477	461.53	2.23294e-102	down
Amz1	1.52821	1.20226	48.1562	3.93577e-12	up
Angpt1	-1.32054	-1.02173	13.3446	0.000259174	down
Angpt2	4.05434	3.65688	259.258	2.49054e-58	up
Angptl2	-2.49137	-0.424035	144.877	2.28483e-33	down
Angptl3	-2.67222	8.91728	316.126	1.01095e-70	down
Angptl4	1.10104	8.32618	10.3486	0.00129572	up
Angptl6	-3.20196	5.42306	1175.04	1.62094e-257	down
Angptl7	-2.05411	-3.0121	48.5353	3.24399e-12	down
Ank	-1.17456	3.8868	161.539	5.21724e-37	down
Ank3	-1.50628	-1.01144	56.5962	5.35151e-14	down
Ankfn1	1.00076	-1.4992	27.8241	1.32858e-07	up
Ankfy1	1.04509	0.0929553	55.606	8.85532e-14	up
Ankle1	1.53975	-0.713904	54.6045	1.47398e-13	up
Ankrd1	3.10866	0.154766	159.778	1.26527e-36	up
Ankrd22	3.93485	-1.12035	124.186	7.67177e-29	up
Ankrd29	-1.05772	-1.44213	26.2104	3.06165e-07	down
Ankrd33b	1.07566	2.74335	32.1032	1.46194e-08	up
Ankrd37	3.09665	2.79436	272.519	3.20558e-61	up
Ankrd43	2.53096	0.00422473	163.489	1.95617e-37	up
Ankrd45	1.25157	-3.60179	11.1177	0.000855065	up
Ankrd46	-1.22414	5.24915	188.715	6.06505e-43	down
Ankrd52	1.02347	1.55153	49.0404	2.50748e-12	up
Ankrd57	1.78034	2.62459	81.49	1.76148e-19	up
Ankrd6	1.12384	-2.70873	7.76103	0.00533854	up
Anks4b	-1.80119	4.44646	172.807	1.80316e-39	down
Ano1	-1.30144	1.79753	220.222	8.08981e-50	down
Ano2	1.84174	-3.08348	18.9803	1.32076e-05	up
Ano7	1.25965	-3.27725	8.77642	0.00305149	up
Anubl1	-1.69817	1.30476	122.727	1.60011e-28	down
Anxa1	1.05463	3.43012	79.5838	4.62208e-19	up
Anxa2	3.11448	7.55994	686.014	3.28949e-151	up
Anxa5	1.22493	7.73021	153.473	3.0196e-35	up
Anxa8	1.54365	0.797511	23.0867	1.54857e-06	up
Aox1	-1.03096	5.16697	50.2957	1.32239e-12	down
Aox3	-2.95058	4.16439	51.8949	5.85519e-13	down
Ap1s2	1.00769	-0.588132	38.4267	5.68478e-10	up
Ap2a2	-1.01211	2.77651	91.868	9.26558e-22	down
Ap3m2	1.46628	0.84109	108.627	1.95909e-25	up
Apaf1	2.03449	0.478973	151.036	1.02944e-34	up
Apbb1ip	1.43963	1.94426	66.5131	3.47579e-16	up
Apcs	2.43514	7.40878	599.674	1.97151e-132	up
Aph1a	-1.50066	4.3656	240.715	2.74691e-54	down
Apitd1	1.61705	-1.66013	31.2622	2.25431e-08	up
Apln	5.03434	0.443602	291.693	2.12635e-65	up
Aplnr	1.12509	-0.798081	60.4689	7.47495e-15	up
Aplp1	1.63283	-0.393963	58.3147	2.23364e-14	up
Aplp2	-1.14045	7.76125	204.956	1.73123e-46	down
Apoa1bp	-1.27071	6.94155	161.552	5.18259e-37	down
Apoa2	-1.21275	12.0576	178.127	1.24282e-40	down
Apoa5	-1.1957	6.1035	32.4128	1.2466e-08	down
Apobr	1.5253	1.51204	73.9973	7.82239e-18	up
Apoc3	-1.15513	10.487	155.75	9.60142e-36	down
Apoc4	-2.24537	9.2324	269.727	1.30123e-60	down
Apoe	-1.05234	12.1641	153.343	3.22278e-35	down
Apoh	-1.13226	10.935	156.374	7.01463e-36	down
Apol10a	2.41825	-2.10085	51.4254	7.43704e-13	up
Apol10b	5.66307	2.4694	531.794	1.14989e-117	up
Apol11b	1.47609	-1.50414	27.5489	1.53171e-07	up
Apol7a	-2.1924	6.13822	138.955	4.50646e-32	down
Apol7c	-1.61561	1.88812	67.4838	2.12426e-16	down
Apold1	2.61382	1.12597	196.87	1.00674e-44	up
Apom	-1.28719	9.12872	118.276	1.50843e-27	down
Apoo	-1.01035	4.58531	124.752	5.76702e-29	down
Aptx	-1.18125	0.624953	93.6402	3.78431e-22	down
Aqp1	-1.25791	6.90946	69.1501	9.12472e-17	down
Aqp11	-1.13266	4.46359	146.841	8.50209e-34	down
Aqp8	-3.18699	8.67989	187.126	1.34815e-42	down
Aqp9	-1.83918	2.63987	193.113	6.64957e-44	down
Arc	1.20593	-1.29797	22.5445	2.05328e-06	up
Areg	5.22288	0.0613286	212.895	3.20887e-48	up
Arf5	-1.08769	7.06767	139.1	4.18899e-32	down
Arg2	5.19716	-0.020651	265.479	1.09742e-59	up
Arhgap11a	1.31181	-2.06281	22.3067	2.3239e-06	up
Arhgap12	1.23487	2.13396	37.3175	1.0038e-09	up
Arhgap22	1.55518	-0.279118	54.5523	1.51367e-13	up
Arhgap30	1.57149	0.82899	91.9618	8.83658e-22	up
Arhgap42	-1.42805	1.81569	282.02	2.72513e-63	down
Arhgap8	1.94177	0.661623	131.046	2.4192e-30	up
Arhgap9	1.35925	3.35286	74.5928	5.78541e-18	up
Arhgdib	1.30134	4.96838	125.102	4.8343e-29	up
Arhgdig	1.51437	-3.04392	23.1359	1.50949e-06	up
Arhgef16	-1.15317	2.14795	38.8124	4.66562e-10	down
Arhgef17	-1.92957	0.150124	159.775	1.26694e-36	down
Arhgef19	-1.47294	3.64557	132.051	1.45794e-30	down
Arhgef2	1.61148	3.1151	145.459	1.70454e-33	up
Arhgef26	1.09855	3.55777	51.8801	5.89954e-13	up
Arhgef33	1.1085	0.000462792	29.608	5.2885e-08	up
Arhgef37	-1.57111	-3.08502	13.4199	0.000248973	down
Arhgef9	-2.32254	-0.847637	64.6611	8.89547e-16	down
Arid3a	1.72077	1.60549	67.031	2.67269e-16	up
Arid5a	3.97208	4.78122	422.044	8.76281e-94	up
Arl11	1.00223	-2.41468	6.32382	0.0119127	up
Arl4d	-1.60129	4.3177	38.8321	4.61862e-10	down
Arl5c	1.39269	0.463559	89.5713	2.95784e-21	up
Arl6	1.05848	1.66409	146.244	1.14834e-33	up
Arl8a	1.30478	3.86069	157.844	3.34809e-36	up
Armc3	1.44133	-1.52551	38.8699	4.53008e-10	up
Armc9	-1.05732	0.847401	94.1835	2.87585e-22	down
Armcx3	1.16078	3.49587	45.1644	1.8117e-11	up
Arntl	-1.03307	4.19241	194.755	2.91403e-44	down
Arntl2	1.09487	0.0128265	79.9987	3.7466e-19	up
Arpc1b	1.49307	6.16819	333.341	1.79909e-74	up
Arr3	1.07778	-0.0832741	79.1626	5.72016e-19	up
Arsa	1.21399	5.54815	209.197	2.05584e-47	up
Art3	-1.27215	0.623098	76.3076	2.4275e-18	down
Art4	-2.32365	2.01188	101.623	6.71776e-24	down
Arvcf	-1.97635	0.572665	302.369	1.00393e-67	down
Asap3	1.53277	2.95329	238.047	1.04851e-53	up
Asb11	3.73466	-1.403	104.623	1.47723e-24	up
Asb4	2.21416	0.657526	153.431	3.0838e-35	up
Ascl2	2.3567	-1.39222	83.1588	7.57203e-20	up
Asf1a	-1.09406	0.188077	54.5706	1.49961e-13	down
Asf1b	2.29028	1.6727	201.92	7.95734e-46	up
Asgr2	-1.79939	8.99714	344.981	5.25023e-77	down
Asl	-2.30825	7.98099	193.169	6.46466e-44	down
Asns	4.04667	3.75472	535.249	2.03722e-118	up
Aspa	-1.81618	2.94633	254.431	2.80795e-57	down
Aspdh	-1.91663	4.33327	230.605	4.40046e-52	down
Aspg	-1.52027	8.54272	210.021	1.35912e-47	down
Asphd1	1.27227	-2.46824	8.21253	0.00416022	up
Asphd2	1.52751	-1.794	47.9509	4.37032e-12	up
Aspm	2.86501	-0.96076	110.26	8.59544e-26	up
Asprv1	5.26788	1.01425	135.406	2.69137e-31	up
Aspscr1	-1.03408	4.35846	183.125	1.007e-41	down
Asrgl1	-1.50555	-1.68524	10.1079	0.00147633	down
Ass1	-2.96311	10.8362	468.688	6.1843e-104	down
Atad2	1.56053	-0.617565	53.9586	2.04763e-13	up
Atad3a	-1.04398	6.37303	121.131	3.57698e-28	down
Atf3	5.15649	4.81831	314.07	2.83566e-70	up
Atg3	-1.31274	5.52853	211.157	7.67978e-48	down
Atoh7	1.00845	-3.66791	9.30151	0.00228965	up
Atp10a	2.26135	-1.2461	72.6155	1.57539e-17	up
Atp11a	2.56305	4.24731	311.306	1.13432e-69	up
Atp11c	-1.36749	5.31699	118.375	1.43497e-27	down
Atp1a4	1.37419	-1.43145	47.6062	5.21028e-12	up
Atp1b1	-1.69736	5.05304	132.012	1.48725e-30	down
Atp2a3	1.07827	0.0119665	45.8649	1.26698e-11	up
Atp2b2	-1.67696	2.44537	48.4338	3.41627e-12	down
Atp4a	-1.04748	-2.04202	7.79132	0.00524979	down
Atp4b	1.07022	-1.01556	37.3062	1.00961e-09	up
Atp5a1	-1.30024	9.2864	188.901	5.5247e-43	down
Atp5c1	-1.12902	8.23754	207.411	5.04381e-47	down
Atp5d	-1.58687	7.60392	282.8	1.84257e-63	down
Atp5e	-1.3433	9.10677	301.342	1.68038e-67	down
Atp5g1	-1.21681	9.79091	118.562	1.30589e-27	down
Atp5g3	-1.1617	10.0711	96.0627	1.11304e-22	down
Atp5h	-1.13601	9.25918	150.274	1.51042e-34	down
Atp5j	-1.14346	8.34046	247.277	1.0187e-55	down
Atp5j2	-1.21534	8.40153	190.585	2.36884e-43	down
Atp5k	-1.4495	8.55612	190.075	3.0618e-43	down
Atp6v0a4	2.2925	-0.432162	22.1069	2.57875e-06	up
Atp6v0d2	-1.53567	1.67373	23.2527	1.42048e-06	down
Atp6v0e2	1.66562	1.47962	122.552	1.74738e-28	up
Atp8b2	2.16584	-2.20246	43.4256	4.40389e-11	up
Atp8b3	1.29511	-2.48993	12.3597	0.000438699	up
Atp8b4	1.22611	0.343455	117.347	2.40955e-27	up
AU022751	1.77238	-2.64433	21.0908	4.38037e-06	up
AU040972	1.43798	5.00618	131.223	2.21286e-30	up
Auh	-1.78549	4.42293	434.635	1.59288e-96	down
Aup1	-1.07282	5.78215	200.564	1.5731e-45	down
Aurka	2.14799	1.59734	269.1	1.78229e-60	up
Aurkb	2.10636	-2.69467	33.0788	8.84968e-09	up
Avpi1	-1.17349	7.0886	87.6715	7.72815e-21	down
Avpr1a	-1.28348	4.59388	168.314	1.72711e-38	down
Avpr2	-1.20668	-3.2802	4.52766	0.0333513	down
AW011738	2.59816	0.953058	146.19	1.17991e-33	up
AW011956	-1.44634	3.01165	78.1294	9.65044e-19	down
AW112010	1.30785	8.43087	142.32	8.27612e-33	up
AW549542	-2.93488	1.38556	189.83	3.46279e-43	down
AW742475	1.05711	-2.82478	9.83746	0.00170994	up
Awat2	-1.41826	-2.60496	12.2049	0.000476646	down
Axin2	-1.63453	-0.237203	63.5741	1.54445e-15	down
Azgp1	-1.50721	9.84479	373.533	3.18382e-83	down
B020018G12Rik	-1.40987	-3.31816	5.39717	0.0201694	down
B130046B21Rik	3.75	-1.32701	10.2686	0.00135315	up
B130052P14Rik	1.09543	0.736144	61.7292	3.94102e-15	up
B130055M24Rik	1.17531	0.514544	70.091	5.66301e-17	up
B230216N24Rik	1.61164	-3.07934	28.6229	8.79342e-08	up
B230217C12Rik	2.76293	-0.478456	58.7909	1.75353e-14	up
B230311B06Rik	1.43074	-3.09778	11.1807	0.000826536	up
B230344G16Rik	3.9177	-1.31741	10.687	0.00107888	up
B3galt1	1.32555	3.462	44.5977	2.4198e-11	up
B3gat1	-1.71297	-0.818227	92.5796	6.46717e-22	down
B3gnt3	1.81967	0.225031	59.6725	1.12033e-14	up
B3gnt5	1.53706	-3.08428	23.4302	1.2953e-06	up
B430306N03Rik	1.67206	2.79894	89.3359	3.33156e-21	up
B4galnt2	2.56999	-1.47666	53.5259	2.55203e-13	up
B4galnt4	1.07257	-3.48293	6.38093	0.0115353	up
B9d1	2.4122	1.45244	251.747	1.08046e-56	up
Baat	-1.18974	5.30474	129.781	4.57632e-30	down
Bace1	-1.04769	3.96781	126.414	2.49535e-29	down
Bahcc1	1.07567	-3.48858	4.20005	0.0404228	up
Bai3	-1.55839	-3.25032	5.00727	0.0252411	down
Baiap3	-1.3966	-3.05886	4.40593	0.0358142	down
Bak1	1.26539	5.2753	190.456	2.52773e-43	up
Basp1	1.60649	2.25695	136.873	1.2857e-31	up
Batf	2.34564	1.64662	207.879	3.98636e-47	up
Batf2	3.96057	4.34222	267.592	3.80006e-60	up
Bax	1.84476	5.7454	320.88	9.31588e-72	up
Baz1a	1.18391	2.13652	95.5257	1.45986e-22	up
Bbox1	-2.5157	6.78637	380.217	1.11589e-84	down
Bbs12	1.93859	0.471759	121.765	2.59834e-28	up
BC005624	-1.30433	7.22819	110.554	7.4113e-26	down
BC005764	1.35432	-1.35532	53.2189	2.9838e-13	up
BC013712	1.22435	2.07229	36.7547	1.3397e-09	up
BC014805	-2.93635	4.90155	173.793	1.09838e-39	down
BC017612	-1.00493	3.29096	89.3956	3.23258e-21	down
BC017643	1.24717	4.25105	175.192	5.43692e-40	up
BC020535	-1.51549	2.20152	111.384	4.8747e-26	down
BC022687	1.95181	-0.0447778	129.02	6.71499e-30	up
BC023105	3.73338	4.26851	193.071	6.79288e-44	up
BC024139	-1.3407	2.79931	93.1028	4.96475e-22	down
BC026585	-1.57352	2.58287	112.436	2.8684e-26	down
BC027231	1.58521	-0.261804	55.9417	7.46527e-14	up
BC029214	-2.4099	5.03146	384.924	1.05434e-85	down
BC030867	3.01482	-0.019573	140.124	2.50115e-32	up
BC031353	-1.73006	5.2268	340.144	5.93563e-76	down
BC035044	2.70754	-0.921689	103.125	3.14734e-24	up
BC046404	1.23109	1.88373	83.5974	6.06538e-20	up
BC048355	-1.2054	3.02198	163.279	2.17399e-37	down
BC048507	2.43994	4.85879	712.605	5.42955e-157	up
BC051142	1.1578	1.72968	162.748	2.83971e-37	up
BC055004	1.33816	-3.02356	18.8355	1.42487e-05	up
BC055324	2.31725	0.0733152	167.956	2.06815e-38	up
BC068157	-1.00652	1.53995	50.879	9.82385e-13	down
BC089491	1.88055	2.98595	453.756	1.09806e-100	up
BC089597	-2.55659	7.80415	347.948	1.1859e-77	down
BC094916	3.84409	-0.923988	123.284	1.20838e-28	up
BC100530	6.24228	1.53415	736.188	4.04193e-162	up
BC106175	1.41323	-1.21534	49.359	2.13149e-12	up
BC147527	1.27583	3.79908	125.175	4.65913e-29	up
Bcar3	-1.45002	5.37192	246.47	1.52788e-55	down
Bcat1	2.86241	-1.30123	51.0484	9.01172e-13	up
Bche	-2.21248	6.57991	321.814	5.83255e-72	down
Bckdha	-1.8084	7.78882	511.599	2.84666e-113	down
Bckdhb	-1.42388	7.49696	179.084	7.6816e-41	down
Bcl11b	2.72582	-1.76024	55.652	8.65056e-14	up
Bcl2	1.09618	1.3816	138.124	6.84634e-32	up
Bcl2a1c	2.25739	0.42946	26.8169	2.2367e-07	up
Bcl2a1d	2.68645	4.16494	181.626	2.14019e-41	up
Bcl2l1	1.3222	6.51227	148.573	3.5545e-34	up
Bcl2l11	2.74691	-0.342843	179.192	7.27451e-41	up
Bcl2l13	-1.28366	3.61417	177.49	1.71203e-40	down
Bcl2l14	3.37511	0.0314302	102.072	5.35424e-24	up
Bcl3	1.47702	7.36217	130.209	3.68771e-30	up
Bcl6b	2.55461	1.66264	175.433	4.81478e-40	up
Bcl9	1.08709	-0.7573	21.0917	4.37815e-06	up
Bcmo1	2.00254	2.51556	116.785	3.19916e-27	up
Bco2	-1.59911	3.79766	320.603	1.07054e-71	down
Bdh1	-1.08748	7.01026	49.8018	1.70089e-12	down
Bdh2	-3.17781	4.8639	385.437	8.15382e-86	down
Bean1	2.58831	-2.52269	72.6397	1.55617e-17	up
Begain	1.31151	-3.44152	19.5903	9.5955e-06	up
Bend5	1.02874	-2.17498	10.8102	0.00100941	up
Best3	1.51233	-1.52639	39.1196	3.98618e-10	up
Bex2	3.80387	-0.887094	202.108	7.24246e-46	up
Bhlha15	2.88214	1.95331	43.1668	5.02666e-11	up
Bhlhe41	1.22075	-2.7719	16.0625	6.12866e-05	up
Bhmt	-1.44508	11.153	45.326	1.6682e-11	down
Bhmt2	-1.19971	8.10876	86.8122	1.1933e-20	down
Bicd1	1.22108	-3.43099	14.8214	0.000118186	up
Bid	1.1099	3.92508	94.6623	2.25801e-22	up
Bin2	1.16661	0.904056	32.85	9.95523e-09	up
Birc5	2.95697	2.02233	203.187	4.21068e-46	up
Blnk	1.52019	2.75255	28.2871	1.0459e-07	up
Bmf	-1.38007	1.59865	42.4346	7.30844e-11	down
Bmp1	-1.2577	5.77945	219.918	9.42491e-50	down
Bmp10	1.52583	-0.835126	45.9353	1.22222e-11	up
Bmp2	-2.2203	3.77636	387.164	3.43063e-86	down
Bmp4	-1.45248	1.53224	78.1733	9.43868e-19	down
Bmp5	-1.23291	0.313235	116.451	3.7858e-27	down
Bmp6	-1.24963	0.700795	29.2379	6.40133e-08	down
Bmp7	-1.4201	1.16289	109.374	1.34385e-25	down
Bmp8a	1.24493	2.14381	112.816	2.36816e-26	up
Bmp8b	1.83142	0.118838	10.3205	0.00131562	up
Bmper	3.33015	3.04906	106.154	6.82097e-25	up
Boc	1.26118	-0.972225	46.2972	1.01611e-11	up
Bphl	-2.45972	7.11207	469.066	5.11788e-104	down
Bpi	1.29035	-3.09256	7.79994	0.00522479	up
Brca1	1.25746	-2.99136	14.0438	0.000178605	up
Brp44	-1.81809	8.42054	409.236	5.37583e-91	down
Brp44l	-1.35018	8.71077	221.745	3.76525e-50	down
Bsnd	-3.90438	-1.50866	11.5542	0.00067596	down
Bsph1	1.08961	-1.78565	20.1352	7.21552e-06	up
Bspry	1.52957	-1.65789	22.1685	2.49738e-06	up
Bst1	4.3819	1.63647	588.305	5.85554e-130	up
Btbd1	-1.01637	3.95824	112.134	3.3389e-26	down
Btbd19	1.1986	0.402854	79.9773	3.7874e-19	up
Btc	2.29591	0.429413	135.204	2.97926e-31	up
Btg2	3.36701	3.95925	285.517	4.71436e-64	up
Btg3	2.48683	5.69756	135.603	2.43734e-31	up
Btla	1.88374	-0.565458	34.6921	3.86189e-09	up
Btnl9	-2.27054	-0.392447	199.335	2.91742e-45	down
Bub1	3.03252	-1.23403	64.1688	1.14204e-15	up
Bub1b	2.18023	-0.670918	79.7882	4.16768e-19	up
C030010C08Rik	1.25233	-1.93916	4.9091	0.0267156	up
C130026I21Rik	2.18742	0.319407	97.3887	5.69713e-23	up
C130079G13Rik	1.12406	-2.49022	18.153	2.0385e-05	up
C1ql2	1.06874	-2.49266	14.8317	0.000117542	up
C1ql3	1.40883	-1.92279	25.602	4.19609e-07	up
C1qtnf2	-2.19676	-0.507241	205.862	1.09813e-46	down
C1qtnf5	-1.33036	0.771913	122.097	2.19824e-28	down
C1qtnf6	2.01108	-1.94542	43.3807	4.50614e-11	up
C230085N15Rik	2.58719	-1.37102	88.1879	5.95217e-21	up
C230099D08Rik	1.59531	-2.79462	25.0674	5.53602e-07	up
C2cd2	-1.82122	4.20824	346.627	2.30012e-77	down
C2cd4b	-1.91028	-2.49267	36.6944	1.38178e-09	down
C530028O21Rik	-2.86674	-2.53357	94.2861	2.73062e-22	down
C5ar1	2.76942	-0.561253	97.3891	5.69597e-23	up
C6	-1.5272	1.92469	76.331	2.39894e-18	down
C630016N16Rik	-1.12758	-1.15896	34.4552	4.36181e-09	down
C730027H18Rik	-1.08661	2.81247	63.6553	1.48212e-15	down
C730048C13Rik	-2.74487	2.98044	199.121	3.2486e-45	down
C77080	-1.03345	6.13494	133.314	7.71972e-31	down
C79407	1.27473	-3.33547	11.9715	0.000540209	up
C8g	-2.46217	8.97645	751.617	1.78537e-165	down
C9	-1.03714	3.79482	68.9003	1.03571e-16	down
C920006O11Rik	-1.33738	-1.13105	35.4466	2.62144e-09	down
Cabp2	-1.2176	-1.24426	20.1799	7.04901e-06	down
Cabyr	1.06904	-1.21324	38.0618	6.85392e-10	up
Cacna1s	2.55873	0.847579	343.566	1.06718e-76	up
Cacnb3	1.38992	-1.32174	41.9712	9.26253e-11	up
Cacng5	1.62128	-2.87433	22.2814	2.3548e-06	up
Cadm3	-2.41495	-0.0728479	171.857	2.90758e-39	down
Calcoco1	-1.35367	0.393158	105.166	1.12342e-24	down
Calm4	1.2368	-2.76959	5.98154	0.0144564	up
Calr3	-1.56786	-0.750702	92.9508	5.36107e-22	down
Camk1d	-2.65666	4.52596	689.293	6.36806e-152	down
Camk1g	1.0986	0.484206	45.4071	1.60049e-11	up
Camk2a	1.105	-1.01246	45.4262	1.58496e-11	up
Camk2n2	1.09974	2.98634	84.3831	4.07612e-20	up
Camk4	1.36376	-3.04727	24.7512	6.52284e-07	up
Camkk1	1.45505	0.649626	78.4782	8.08877e-19	up
Camkk2	-1.06182	3.50291	83.8545	5.32556e-20	down
Camkv	1.10171	-3.0541	13.4673	0.000242754	up
Capg	2.32404	5.26595	302.91	7.65333e-68	up
Capn3	-1.02398	-0.855784	25.9415	3.51923e-07	down
Capn6	-1.09856	-0.784609	40.3988	2.07065e-10	down
Car1	-1.21897	1.03211	95.7647	1.2938e-22	down
Car12	3.55182	-1.59658	124.689	5.95255e-29	up
Car13	4.65437	0.3779	341.324	3.28569e-76	up
Car14	-3.83045	5.12102	223.659	1.43979e-50	down
Car2	-1.02157	2.82285	43.9018	3.4527e-11	down
Car3	-5.76601	9.99483	207.561	4.67777e-47	down
Car5a	-3.29929	6.23424	118.403	1.41502e-27	down
Car5b	-1.63455	-1.93428	25.4339	4.57804e-07	down
Car8	-1.89467	2.70787	114.824	8.60062e-27	down
Car9	1.44153	-0.0462768	55.1388	1.12311e-13	up
Card11	1.65137	0.987207	83.3151	6.99642e-20	up
Card9	1.45478	-1.95611	14.1809	0.00016605	up
Carf	-1.23158	-0.543346	5.12798	0.0235431	down
Carkd	-1.05725	6.6503	198.664	4.08767e-45	down
Casp1	1.50274	3.55945	62.1388	3.20083e-15	up
Casp2	1.09732	4.27749	78.999	6.21419e-19	up
Casp4	3.41794	4.47903	292.646	1.31845e-65	up
Casp9	-1.162	4.65942	169.364	1.01865e-38	down
Cast	1.43216	3.71267	231.542	2.74862e-52	up
Casz1	1.77963	-0.490778	136.919	1.25625e-31	up
Cat	-2.67316	6.55686	753.74	6.17001e-166	down
Catsper1	2.42284	-2.21754	39.1185	3.98838e-10	up
Catsper4	1.59087	1.41071	136.424	1.61178e-31	up
Cblb	1.18802	0.620897	69.5485	7.45569e-17	up
Cbr1	-1.61578	6.42527	337.746	1.97596e-75	down
Cbs	-1.80648	9.44193	217.219	3.65558e-49	down
Cbx2	-1.01874	1.19751	98.4604	3.31587e-23	down
Cbx4	-1.01574	4.06315	88.8594	4.23886e-21	down
Cbx7	1.61282	-1.75933	20.635	5.55698e-06	up
Cc2d2a	-1.62881	0.922563	121.496	2.97597e-28	down
Cc2d2b	1.06423	-2.92729	7.12856	0.00758655	up
Ccbl1	-1.23034	8.16096	166.581	4.13056e-38	down
Ccbl2	-1.57572	6.83219	144.468	2.80667e-33	down
Ccdc103	1.01789	-1.54811	22.27	2.36885e-06	up
Ccdc107	-2.07357	7.74225	459.854	5.17272e-102	down
Ccdc109a	-1.26249	-0.174796	67.6059	1.99672e-16	down
Ccdc109b	2.62551	-1.61089	88.376	5.41247e-21	up
Ccdc11	1.16643	-2.04454	9.77034	0.0017735	up
Ccdc120	2.6876	-0.592748	84.4313	3.97796e-20	up
Ccdc13	1.14811	-3.35416	5.91952	0.014974	up
Ccdc141	-1.18544	-0.561501	62.1999	3.103e-15	down
Ccdc151	-1.50036	1.33416	38.6298	5.12319e-10	down
Ccdc152	-1.07089	-3.17564	4.57624	0.0324182	down
Ccdc19	1.00746	-1.04281	22.968	1.64723e-06	up
Ccdc3	-2.85973	-2.18527	103.516	2.58317e-24	down
Ccdc30	-1.96829	-0.772362	67.8437	1.76983e-16	down
Ccdc33	1.70207	-2.0042	44.726	2.26625e-11	up
Ccdc60	-1.59946	-3.20738	5.83819	0.015682	down
Ccdc68	-1.50577	1.26849	102.92	3.49026e-24	down
Ccdc78	1.25579	-2.28108	18.5851	1.6249e-05	up
Ccdc88b	2.71058	3.96054	323.172	2.95055e-72	up
Ccdc89	1.31974	-1.23567	46.3545	9.8683e-12	up
Ccdc92	2.37369	-0.260257	112.512	2.75997e-26	up
Ccdc99	1.71976	-2.12962	20.516	5.91348e-06	up
Ccin	-1.16656	5.27221	159.308	1.60293e-36	down
Cck	3.54828	-0.0500806	403.049	1.19428e-89	up
Cckbr	1.25335	-2.4587	25.4131	4.62762e-07	up
Ccl1	2.90492	-2.13697	16.4063	5.11161e-05	up
Ccl11	5.88174	0.423525	313.707	3.40251e-70	up
Ccl12	5.8282	1.67867	446.92	3.37547e-99	up
Ccl17	1.06872	-1.17603	7.83806	0.00511576	up
Ccl19	1.00823	1.86003	49.7751	1.72415e-12	up
Ccl2	7.41581	8.03612	457.044	2.11457e-101	up
Ccl24	1.79109	3.64593	30.7942	2.86899e-08	up
Ccl27a	-1.53488	3.28766	337.646	2.07737e-75	down
Ccl3	4.45557	1.47034	268.628	2.2589e-60	up
Ccl4	5.2062	3.47208	506.635	3.42262e-112	up
Ccl5	2.4991	4.83719	157.727	3.55103e-36	up
Ccl6	1.58226	4.7226	74.236	6.9315e-18	up
Ccl7	8.0928	5.19052	478.63	4.24371e-106	up
Ccl8	5.41998	2.51087	181.171	2.69029e-41	up
Ccna2	2.68756	0.881455	167.543	2.54603e-38	up
Ccnb1	2.41021	-1.06705	62.369	2.84769e-15	up
Ccnb2	1.29413	1.38425	34.2889	4.75073e-09	up
Ccnd2	1.27569	3.63752	63.9753	1.25988e-15	up
Ccne1	2.95017	1.40389	480.029	2.10602e-106	up
Ccny	-1.68379	0.0670874	61.8212	3.76106e-15	down
Ccnyl1	1.16378	0.661723	95.9954	1.15153e-22	up
Ccr1	2.99029	-2.00146	70.2366	5.26022e-17	up
Ccr1l1	4.20435	-1.05783	152.671	4.5193e-35	up
Ccr2	2.18267	0.305123	91	1.43675e-21	up
Ccr4	1.50943	-3.28971	12.1238	0.000497816	up
Ccr6	2.21048	-0.288933	42.5674	6.82894e-11	up
Ccr7	2.80859	2.11528	142.027	9.5928e-33	up
Ccr8	5.09471	3.44165	747.714	1.26006e-164	up
Ccr9	1.02665	-1.28876	18.7936	1.45658e-05	up
Ccrl1	-3.59002	-1.66228	169.122	1.15061e-38	down
Ccrl2	2.5848	1.87	143.18	5.3683e-33	up
Ccs	-1.43799	8.13464	258.824	3.09605e-58	down
Cct6b	-1.23692	0.176404	45.7542	1.34064e-11	down
Cd101	1.68281	-0.497505	70.3705	4.91492e-17	up
Cd109	2.24606	-2.75659	6.75403	0.0093536	up
Cd14	5.78183	6.71023	398.892	9.5946e-89	up
Cd160	1.67702	-3.21043	17.8943	2.33519e-05	up
Cd163	-2.54115	-1.80924	29.236	6.40784e-08	down
Cd163l1	1.63882	-2.84636	6.42678	0.0112412	up
Cd164l2	1.03531	0.469502	97.5597	5.22563e-23	up
Cd177	3.16217	-1.93343	74.4355	6.26517e-18	up
Cd180	1.21585	-2.30467	11.7216	0.000617775	up
Cd19	1.833	-0.0711466	42.3375	7.68073e-11	up
Cd1d1	-1.36821	7.69361	162.787	2.785e-37	down
Cd1d2	-1.37522	4.69008	133.804	6.03068e-31	down
Cd2	2.9506	0.199322	120.262	5.54237e-28	up
Cd200	1.55676	1.11682	62.2363	3.04617e-15	up
Cd200r4	1.79145	-1.7204	24.219	8.59799e-07	up
Cd207	-3.24287	0.167786	47.8749	4.54298e-12	down
Cd209a	-1.92585	-3.11104	51.3899	7.57262e-13	down
Cd209b	-1.06583	-3.49499	12.4341	0.000421555	down
Cd209f	-4.05233	0.547053	276.897	3.5627e-62	down
Cd226	1.59953	-2.58884	24.5538	7.22644e-07	up
Cd244	1.32892	5.0574	85.2331	2.65184e-20	up
Cd24a	1.96495	2.13705	184.965	3.99336e-42	up
Cd27	1.51129	-1.44413	39.6591	3.02387e-10	up
Cd274	4.88104	5.40075	437.881	3.13041e-97	up
Cd28	3.07186	1.09938	225.915	4.63757e-51	up
Cd300a	1.40732	2.9905	68.8312	1.0726e-16	up
Cd300lb	2.46261	-1.5402	43.4809	4.28123e-11	up
Cd300lf	2.6783	3.73435	219.475	1.17725e-49	up
Cd33	2.70924	-0.386924	54.203	1.80814e-13	up
Cd34	2.06338	2.35363	124.586	6.27079e-29	up
Cd36	-1.14733	3.58361	38.9403	4.36975e-10	down
Cd37	2.6244	2.79035	836.183	7.33547e-184	up
Cd3d	3.44257	2.27367	287.892	1.43205e-64	up
Cd3g	2.41587	1.19954	153.289	3.31296e-35	up
Cd40	3.77267	1.75823	171.123	4.20676e-39	up
Cd44	1.3362	1.78462	142.934	6.07624e-33	up
Cd47	1.31457	7.5606	191.881	1.23556e-43	up
Cd5	3.12804	2.0807	169.451	9.75349e-39	up
Cd52	2.15621	6.25729	227.741	1.85352e-51	up
Cd53	2.23436	1.88031	105.178	1.11624e-24	up
Cd59a	-2.21354	5.2478	353.177	8.61548e-79	down
Cd59b	-1.61999	0.239985	72.0263	2.12347e-17	down
Cd5l	-2.08109	7.04049	55.519	9.25605e-14	down
Cd6	2.64472	1.27403	119.625	7.64127e-28	up
Cd63	3.79207	7.63166	1187.53	3.1346e-260	up
Cd68	2.59099	2.17767	185.746	2.69753e-42	up
Cd69	2.66647	-0.675024	83.1791	7.49448e-20	up
Cd72	1.0755	2.50125	26.9788	2.05694e-07	up
Cd79b	1.04246	2.19114	12.0459	0.000519057	up
Cd8a	3.0454	-1.23133	81.9873	1.36962e-19	up
Cd8b1	2.80117	0.199728	151.259	9.1985e-35	up
Cd9	1.52522	5.57378	113.157	1.9932e-26	up
Cd93	2.64989	5.45181	355.091	3.29977e-79	up
Cd96	3.08897	-1.72641	93.9456	3.2431e-22	up
Cd99l2	-1.00685	4.54389	184.607	4.78216e-42	down
Cdadc1	-1.43216	5.21347	351.864	1.66425e-78	down
Cdc14b	-1.44833	4.36708	249.463	3.39965e-56	down
Cdc20	2.21857	1.6212	99.885	1.61505e-23	up
Cdc25b	1.28726	0.361546	40.6622	1.8095e-10	up
Cdc6	3.49991	-1.66359	116.692	3.35325e-27	up
Cdc7	1.25552	-3.03685	9.15761	0.00247687	up
Cdca2	1.54027	-1.69208	23.8511	1.0408e-06	up
Cdca3	1.46063	1.23492	70.6466	4.27311e-17	up
Cdca4	1.18501	1.5562	89.1456	3.66802e-21	up
Cdca5	2.74526	0.640494	158.725	2.14917e-36	up
Cdca7	1.19439	2.08002	102.797	3.7135e-24	up
Cdca7l	1.47277	-3.12648	11.3064	0.00077242	up
Cdca8	2.19034	1.61901	216.278	5.86443e-49	up
Cdh13	-2.18602	1.12413	144.285	3.07842e-33	down
Cdh17	2.49959	-2.46238	36.1525	1.82462e-09	up
Cdh2	-1.13563	5.76584	200.171	1.91647e-45	down
Cdh20	-1.15451	-3.3797	10.6304	0.00111241	down
Cdh3	1.41424	-1.26613	51.6192	6.73787e-13	up
Cdh4	-1.90576	-2.22945	64.4434	9.93458e-16	down
Cdhr3	-2.52511	-2.69864	7.47199	0.00626662	down
Cdk1	2.0178	-0.719399	80.4467	2.98652e-19	up
Cdkn1a	2.44995	4.79625	176.417	2.93566e-40	up
Cdkn1c	-1.71164	1.88016	289.622	6.00982e-65	down
Cdkn2b	1.70929	-0.547259	60.648	6.82507e-15	up
Cdkn2d	1.04879	3.19504	99.2337	2.24401e-23	up
Cdkn3	1.72938	-0.861198	43.562	4.10732e-11	up
Cdr2	2.36067	-0.207857	116.484	3.72406e-27	up
Cdt1	2.20376	3.51339	220.896	5.76766e-50	up
Cdx1	-1.03696	-2.58549	9.72974	0.0018131	down
Cdx4	-2.05728	-2.56477	43.6758	3.8754e-11	down
Ceacam10	1.21759	-3.41697	16.2558	5.53392e-05	up
Ceacam16	1.34634	-0.365721	48.105	4.04e-12	up
Ceacam2	-1.52512	5.54321	236.783	1.97766e-53	down
Ceacam5	-3.70478	-1.75474	10.3228	0.00131396	down
Cebpa	-1.05827	6.08284	111.108	5.60277e-26	down
Cebpb	1.10256	7.30906	38.2577	6.19917e-10	up
Cebpd	2.61377	7.32974	143.044	5.75013e-33	up
Cela2a	-1.25744	-1.84104	19.4427	1.03662e-05	down
Celsr1	-1.16309	4.97263	36.4851	1.5384e-09	down
Celsr3	3.68466	-1.51514	148.956	2.9324e-34	up
Cenpe	2.4495	0.930669	153.426	3.09187e-35	up
Cenph	3.4619	-0.555297	142.896	6.19495e-33	up
Cenpi	2.43664	-1.41898	42.0476	8.90787e-11	up
Cenpm	-1.64318	0.227841	41.4354	1.21829e-10	down
Cenpn	1.10885	-2.1563	9.80508	0.00174031	up
Cenpt	1.42295	0.955642	216.159	6.22626e-49	up
Cep170	2.26803	0.901495	156.192	7.68488e-36	up
Cep192	1.81734	1.44723	125.284	4.41076e-29	up
Cep290	1.03765	-0.524545	31.9932	1.54713e-08	up
Cep55	5.55084	3.23583	1467.55	4.39224359152868e-321	up
Cerk	1.05447	3.43626	151.138	9.77535e-35	up
Cerkl	1.92845	0.729123	68.1127	1.54415e-16	up
Ces1a	-2.41659	-2.22038	50.0961	1.46395e-12	down
Ces1b	-1.92024	7.38383	207.072	5.98126e-47	down
Ces1c	-2.32696	9.86133	335.66	5.62326e-75	down
Ces1d	-2.9049	8.96443	422.177	8.19695e-94	down
Ces1e	-4.2919	6.68606	367.503	6.54498e-82	down
Ces1f	-4.69533	7.78396	122.943	1.43517e-28	down
Ces1g	-3.53205	6.44058	152.777	4.28537e-35	down
Ces1h	-3.32107	0.951606	223.247	1.77108e-50	down
Ces2a	-2.67986	8.56881	267.855	3.33023e-60	down
Ces2c	-1.71268	6.67528	199.442	2.7643e-45	down
Ces2e	-1.18346	7.15899	65.5864	5.5621e-16	down
Ces2f	-2.27605	-2.37727	5.71314	0.0168384	down
Ces2g	-1.34898	4.22418	111.58	4.41561e-26	down
Ces3a	-2.11472	10.0831	176.5	2.81564e-40	down
Ces3b	-2.77769	7.20969	389.559	1.03254e-86	down
Cetn4	1.13088	0.0879973	64.7339	8.57253e-16	up
Cfhr1	-1.88421	6.28559	366.909	8.81335e-82	down
Cfi	-1.02066	9.92148	145.073	2.07048e-33	down
Cfp	-1.20168	5.60086	49.3858	2.10258e-12	down
Cgref1	2.46355	1.79887	89.296	3.39946e-21	up
Cgrrf1	-1.02172	3.75017	173.348	1.37428e-39	down
Ch25h	8.53259	4.65588	517.683	1.35083e-114	up
Chac1	1.10839	3.25975	24.1217	9.04363e-07	up
Chac2	-1.57463	4.30039	462.832	1.16306e-102	down
Chaf1a	1.67425	0.453862	66.9417	2.79656e-16	up
Chaf1b	1.66855	2.77094	165.551	6.93485e-38	up
Chat	1.49478	0.381215	19.6254	9.42069e-06	up
Chchd10	-1.46268	11.3473	169.504	9.49321e-39	down
Chchd6	1.07891	3.60718	112.687	2.52635e-26	up
Chd3	-1.10449	6.41439	177.088	2.09547e-40	down
Chd5	1.44912	-3.17962	6.31859	0.0119479	up
Chd7	1.06282	5.01854	118.693	1.22249e-27	up
Chi3l1	5.06731	2.80452	111.071	5.71028e-26	up
Chi3l3	6.20343	4.9799	993.326	5.06916e-218	up
Chi3l4	3.84257	-1.37622	216.451	5.37656e-49	up
Chic1	-1.20544	0.243052	94.7153	2.19829e-22	down
Chic2	1.12682	3.82802	158.548	2.34881e-36	up
Chmp4b	1.37905	7.33009	228.678	1.15763e-51	up
Chpf	1.32765	2.61658	169.338	1.03231e-38	up
Chpt1	-1.268	4.76783	99.3521	2.11374e-23	down
Chrd	1.14154	0.929485	126.782	2.07364e-29	up
Chrm3	2.6957	-2.27363	71.8498	2.32221e-17	up
Chrna3	-1.1047	-3.56873	4.2422	0.0394311	down
Chrna4	-5.2743	2.13976	67.1466	2.5205e-16	down
Chrnb1	1.90363	-1.98125	41.587	1.12738e-10	up
Chrnb2	-1.76577	-2.95555	26.2959	2.92904e-07	down
Chst1	1.26013	1.71724	94.9026	1.99989e-22	up
Chst10	1.01431	-1.62792	16.0387	6.2061e-05	up
Chst11	4.6372	-0.667948	269.56	1.41528e-60	up
Chst12	1.34137	0.413292	83.4497	6.53579e-20	up
Chst7	-1.10517	1.35249	34.3147	4.68822e-09	down
Chtf18	2.79066	0.417316	209.991	1.37973e-47	up
Cib2	-1.96825	4.21476	569.006	9.23922e-126	down
Cidea	2.55046	-0.634007	54.5885	1.48605e-13	up
Cideb	-1.91336	7.97671	368.46	4.05012e-82	down
Cidec	3.54119	1.79843	40.6878	1.78598e-10	up
Cirbp	-1.37047	3.92961	54.0032	2.00161e-13	down
Cisd1	-2.18867	8.05737	385.819	6.73101e-86	down
Cisd3	-1.02809	7.36322	116.878	3.05251e-27	down
Cited1	2.28121	0.0288525	96.092	1.09664e-22	up
Cited2	1.13199	4.34434	50.972	9.3691e-13	up
Ckap2	2.96824	-1.08463	68.9004	1.03562e-16	up
Ckap2l	2.12264	-2.4014	33.5022	7.11839e-09	up
Ckap4	2.24479	1.73375	326.945	4.44838e-73	up
Cklf	1.31331	1.36487	111.603	4.36438e-26	up
Ckmt1	1.49718	7.20855	253.696	4.06192e-57	up
Clca1	-2.14036	1.84439	190.772	2.15654e-43	down
Clca2	-2.24667	1.1293	120.716	4.41006e-28	down
Clcf1	1.3457	-0.21209	66.8742	2.89395e-16	up
Clcn1	2.65822	-2.13822	7.62045	0.005771	up
Clcn2	-1.91995	3.81911	289.141	7.653e-65	down
Clcn5	1.34143	0.320587	98.6521	3.00996e-23	up
Clcnkb	-1.00282	0.553592	85.7987	1.99214e-20	down
Cldn26	-1.06332	-2.69937	9.38518	0.00218747	down
Clec11a	-1.3475	1.01218	149.231	2.55265e-34	down
Clec14a	-2.7852	0.00748649	374.72	1.75598e-83	down
Clec1b	-1.23092	3.38006	70.9813	3.6063e-17	down
Clec2h	-3.76928	-0.787464	67.8203	1.791e-16	down
Clec3b	3.19281	1.13686	366.357	1.16247e-81	up
Clec4a2	1.54481	-1.1628	27.5943	1.49621e-07	up
Clec4d	5.87309	3.51242	310.99	1.32917e-69	up
Clec4e	6.74886	1.92713	549.893	1.32791e-121	up
Clec4f	-3.74633	5.69337	99.1519	2.33855e-23	down
Clec4g	-5.66805	6.68473	1045.46	2.35526e-229	down
Clec5a	1.72463	-3.008	19.2913	1.12218e-05	up
Clic1	2.20695	6.69875	453.489	1.25564e-100	up
Clic4	1.52718	6.914	205.788	1.14011e-46	up
Clic5	1.35036	0.243653	62.6127	2.51628e-15	up
Clic6	-1.06993	-3.66834	10.4841	0.00120409	down
Clip2	1.74268	-0.35678	64.4706	9.7984e-16	up
Clip3	1.18571	-0.363225	35.3566	2.7454e-09	up
Clmn	-1.62523	3.69252	205.22	1.5165e-46	down
Clnk	1.55781	-2.63223	10.7827	0.00102453	up
Clpb	-1.05345	5.50712	196.175	1.42783e-44	down
Clpx	-1.04651	7.59607	148.984	2.89099e-34	down
Clrn1	1.90303	-0.878631	69.2087	8.8575e-17	up
Clspn	2.02434	-2.80174	23.428	1.29676e-06	up
Clstn3	-1.00611	2.49452	16.9058	3.92823e-05	down
Clybl	-1.04053	3.41624	145.057	2.08643e-33	down
Cmah	-2.07611	3.63569	168.281	1.75641e-38	down
Cmbl	-2.20268	7.81907	310.223	1.95233e-69	down
Cml1	-3.29454	7.94412	426.999	7.31423e-95	down
Cml2	-1.06525	5.63258	50.5319	1.17244e-12	down
Cml5	-2.2261	-0.402722	25.4191	4.61336e-07	down
Cmpk2	3.43346	4.74291	184.333	5.48904e-42	up
Cmtm2a	1.81766	-0.336575	99.7764	1.70612e-23	up
Cmtm3	1.37869	4.2569	98.3023	3.59154e-23	up
Cmtm8	-1.66176	7.37268	363.971	3.84603e-81	down
Cnbp	-1.04897	8.0475	191.159	1.77527e-43	down
Cnga3	1.01485	-2.29903	6.22585	0.0125899	up
Cngb3	1.59279	-2.95014	12.5128	0.00040418	up
Cnn2	1.44629	2.88785	117.571	2.15302e-27	up
Cnst	-1.1015	2.18557	44.1856	2.98665e-11	down
Cntfr	-1.78546	-1.68215	52.7053	3.87547e-13	down
Cntn2	1.34268	-2.32603	30.1133	4.0752e-08	up
Cntnap1	1.31089	1.1812	84.2403	4.38151e-20	up
Coasy	-1.64068	8.2356	380.713	8.70358e-85	down
Col12a1	2.45738	0.317116	96.2208	1.0276e-22	up
Col14a1	-2.12165	4.12149	135.972	2.02317e-31	down
Col18a1	-1.41705	8.91452	228.935	1.01753e-51	down
Col24a1	-3.77545	-1.12179	13.9061	0.000192171	down
Col27a1	-1.49273	1.12169	165.461	7.25401e-38	down
Col4a1	1.27335	3.98235	98.3437	3.51713e-23	up
Col4a2	1.07125	3.70367	54.418	1.62069e-13	up
Col4a5	-1.03336	-0.360756	28.9935	7.26202e-08	down
Col9a3	-1.88467	-2.71219	5.26963	0.0217006	down
Colec10	-4.93871	5.1258	680.749	4.59335e-150	down
Colec11	-4.58879	5.94371	915.704	3.78463e-201	down
Commd1	-1.02768	5.7535	200.422	1.68971e-45	down
Copz2	-1.1551	3.36706	117.122	2.69952e-27	down
Coq10a	-1.55441	3.03708	359.826	3.07292e-80	down
Coq9	-1.01149	4.46662	142.553	7.36226e-33	down
Corin	-2.77397	-2.4419	8.72252	0.00314303	down
Coro1a	2.51277	5.09108	234.286	6.92906e-53	up
Coro2a	2.29405	-0.398357	140.06	2.58317e-32	up
Cox17	2.84028	-0.755051	145.754	1.469e-33	up
Cox4i1	-1.1348	9.59022	146.126	1.21858e-33	down
Cox5a	-1.23895	9.78018	172.792	1.81747e-39	down
Cox6a1	-1.04903	11.0064	124.038	8.2634e-29	down
Cox6b1	-1.17544	5.91123	164.387	1.24526e-37	down
Cox6c	-1.25221	9.06379	161.703	4.80462e-37	down
Cox7a1	-1.66284	2.86165	157.752	3.50606e-36	down
Cox7b	-1.06565	8.60092	141.006	1.60406e-32	down
Cox8a	-1.11666	9.50669	176.869	2.33911e-40	down
Cox8b	-1.63388	-2.86601	20.0752	7.44569e-06	down
Cp	1.10745	9.46695	144.256	3.12299e-33	up
Cpa1	1.65897	-2.55425	14.3188	0.000154316	up
Cpe	2.12236	2.33812	100.251	1.34229e-23	up
Cpeb1	1.58168	1.24464	112.051	3.48294e-26	up
Cpn1	-1.15964	6.63505	182.81	1.18031e-41	down
Cpn2	-1.29041	6.14427	202.067	7.39078e-46	down
Cpne6	1.00749	-3.5036	6.88647	0.00868505	up
Cpne8	3.92794	2.70992	443.864	1.5612e-98	up
Cpne9	1.03695	-2.74873	8.43037	0.00369005	up
Cpped1	-1.20446	5.92945	135.168	3.03329e-31	down
Cps1	-1.77253	7.99164	130.902	2.60141e-30	down
Cpsf4l	-1.76566	0.9322	66.2892	3.89384e-16	down
Cpt1c	1.71748	-1.41039	52.6881	3.90959e-13	up
Cpxm1	1.69607	2.43162	43.3337	4.61568e-11	up
Cpxm2	-1.33296	-1.75552	34.1069	5.21654e-09	down
Cpz	-1.00735	1.11403	49.155	2.36509e-12	down
Cradd	-1.21454	3.45144	230.938	3.72117e-52	down
Crcp	2.09165	6.87264	258.497	3.64804e-58	up
Creb3l1	1.26064	2.69076	112.935	2.23006e-26	up
Creb3l2	1.67847	2.24843	211.065	8.04323e-48	up
Crebl2	-1.17743	4.13967	128.133	1.04967e-29	down
Creld2	2.35816	8.76616	219.082	1.43442e-49	up
Crim1	1.39682	2.18133	143.661	4.21328e-33	up
Crispld2	2.4329	2.1529	193.908	4.46102e-44	up
Crlf2	1.46869	5.90133	226.737	3.06895e-51	up
Crls1	-1.40417	5.11683	263.37	3.16251e-59	down
Crmp1	2.31565	-2.50923	64.0625	1.20533e-15	up
Crot	-1.10177	7.55547	33.9521	5.64869e-09	down
Crtam	2.34821	-0.732251	69.5242	7.54835e-17	up
Cryab	1.09081	3.10833	150.619	1.2697e-34	up
Crybb2	1.34733	-2.61646	25.4095	4.63619e-07	up
Crybb3	6.90867	5.36372	1308.99	1.25917e-286	up
Crygc	1.40148	-1.73155	12.2265	0.000471162	up
Crygs	-1.57866	-1.03753	44.2598	2.87566e-11	down
Cryl1	-2.62992	4.24996	357.261	1.11147e-79	down
Cryz	-1.59129	7.20813	241.321	2.02569e-54	down
Cs	-2.15349	7.80384	270.556	8.5839e-61	down
Csad	-1.96824	5.99113	62.3889	2.81901e-15	down
Csdc2	-1.42243	-2.9294	14.9479	0.000110523	down
Csf1	1.57804	3.79446	155.383	1.1546e-35	up
Csf1r	-1.21657	5.50471	91.1909	1.30457e-21	down
Csf2	1.82293	-2.8927	43.0503	5.33494e-11	up
Csf2ra	1.31936	4.72563	65.5171	5.76112e-16	up
Csf2rb	1.32115	2.99862	106.37	6.11714e-25	up
Csf2rb2	1.9434	2.43653	121.026	3.7717e-28	up
Csl	-1.31922	2.88567	98.4224	3.38008e-23	down
Csn1s2b	1.12091	-1.61611	25.896	3.60323e-07	up
Cspg4	1.25619	-0.749257	43.0301	5.39029e-11	up
Csrnp1	2.82282	4.91765	246.56	1.4605e-55	up
Csrp1	1.70823	6.77147	288.798	9.08903e-65	up
Csrp3	-1.0322	4.49278	59.7633	1.06981e-14	down
Cst7	4.29367	0.828119	205.48	1.33064e-46	up
Cstb	1.832	7.19082	332.954	2.18434e-74	up
Ctbp2	1.2945	2.42091	114.819	8.62279e-27	up
Ctbs	1.23019	0.694337	77.9285	1.06837e-18	up
Ctdspl	-1.00718	3.08529	156.318	7.21312e-36	down
Ctf1	-1.34358	3.18723	178.314	1.13098e-40	down
Cth	-3.06414	7.32662	411.332	1.87999e-91	down
Ctla2a	3.24271	5.4113	392.788	2.04589e-87	up
Ctla2b	2.64946	4.50011	217.931	2.55682e-49	up
Ctla4	2.3998	-2.13376	37.5732	8.80448e-10	up
Ctps	1.67851	3.90422	118.745	1.19088e-27	up
Ctse	1.77611	-3.12925	27.5377	1.54061e-07	up
Ctsf	-1.97581	3.12377	264.002	2.30296e-59	down
Ctsg	2.26838	0.368112	161.72	4.76331e-37	up
Ctsh	-1.51716	8.92289	398.571	1.12737e-88	down
Ctsj	1.15052	-3.64468	7.80042	0.00522341	up
Ctsw	1.51083	1.38414	138.924	4.57518e-32	up
Cttnbp2nl	1.34911	2.06388	106.514	5.68762e-25	up
Cul4a	-1.05303	5.12427	151.898	6.66977e-35	down
Cux2	-4.34439	0.86006	74.1653	7.18405e-18	down
Cwf19l1	-1.69756	2.73404	225.352	6.15267e-51	down
Cx3cl1	1.32177	1.04075	79.092	5.92842e-19	up
Cxcl1	6.14928	5.43734	515.877	3.33845e-114	up
Cxcl10	5.80903	7.42676	462.389	1.45247e-102	up
Cxcl12	-1.43775	7.30737	207.774	4.20265e-47	down
Cxcl13	-2.45908	1.23535	27.1591	1.87377e-07	down
Cxcl17	2.42633	-2.07133	42.2399	8.07345e-11	up
Cxcl2	7.53459	2.37098	549.843	1.3616e-121	up
Cxcl3	5.91334	0.688523	442.568	2.98861e-98	up
Cxcl5	5.86204	1.26503	333.652	1.53939e-74	up
Cxcl9	6.50858	9.20636	802.543	1.51069e-176	up
Cxcr1	2.80406	-1.72908	53.5434	2.52947e-13	up
Cxcr2	6.33125	1.50382	530.751	1.93881e-117	up
Cxcr3	1.66446	1.51834	48.3534	3.55919e-12	up
Cxcr4	3.03246	-0.046485	110.771	6.64205e-26	up
Cxcr5	2.12752	-0.701718	32.2942	1.32507e-08	up
Cxcr6	1.20617	1.58336	40.379	2.09175e-10	up
Cxcr7	1.94681	1.54848	115.037	7.72302e-27	up
Cyb5	-1.94516	10.4791	358.27	6.70424e-80	down
Cyb561	3.47855	6.05572	468.361	7.28603e-104	up
Cyb5b	-2.10884	7.07533	301.316	1.70281e-67	down
Cyb5r1	1.0581	2.21182	142.944	6.04705e-33	up
Cyb5r3	-2.40347	6.73463	245.003	3.19033e-55	down
Cyb5rl	-1.23299	1.80644	74.7259	5.40829e-18	down
Cyba	1.56136	5.27735	147.815	5.20725e-34	up
Cybb	1.41887	1.14702	68.0622	1.58419e-16	up
Cyc1	-1.81225	8.40846	392.418	2.46285e-87	down
Cyfip2	2.17806	1.45376	143.88	3.77362e-33	up
Cyhr1	-1.09503	4.09446	215.213	1.00161e-48	down
Cyp11b1	1.26574	-2.85609	4.72054	0.0298044	up
Cyp1a1	-2.00291	-1.163	48.4201	3.44032e-12	down
Cyp1a2	-4.27835	5.26166	469.836	3.47989e-104	down
Cyp1b1	1.52152	-0.284224	59.7636	1.06963e-14	up
Cyp26a1	-3.05514	5.8357	462.32	1.50323e-102	down
Cyp26b1	-1.02316	4.40251	6.59102	0.0102495	down
Cyp27a1	-3.23939	5.43625	1071.16	6.11059e-235	down
Cyp27b1	1.23152	-1.70884	25.0646	5.54425e-07	up
Cyp2a12	-1.01623	9.59444	83.4219	6.62821e-20	down
Cyp2a22	-3.49806	1.29889	205.621	1.23983e-46	down
Cyp2a4	-2.25436	9.05093	74.3896	6.41263e-18	down
Cyp2b10	-2.20349	8.80734	134.235	4.85303e-31	down
Cyp2b13	-4.11254	7.71619	159.945	1.16334e-36	down
Cyp2b19	1.21177	-1.38619	43.1353	5.1082e-11	up
Cyp2b9	-3.01477	5.29583	365.274	2.00126e-81	down
Cyp2c29	-3.10511	9.90004	514.12	8.04916e-114	down
Cyp2c37	-3.80174	8.09434	425.121	1.87417e-94	down
Cyp2c38	-3.53215	7.23551	486.168	9.71925e-108	down
Cyp2c39	-3.07768	8.19486	345.362	4.33765e-77	down
Cyp2c44	-3.51926	7.48249	365.495	1.79121e-81	down
Cyp2c50	-4.21193	9.67277	453.552	1.21672e-100	down
Cyp2c54	-3.75729	8.6711	539.416	2.52661e-119	down
Cyp2c55	-3.22087	1.33445	175.374	4.96127e-40	down
Cyp2c66	1.33035	-0.471874	72.601	1.58696e-17	up
Cyp2c67	-3.01354	10.2867	276.157	5.16511e-62	down
Cyp2c68	-3.33044	10.2006	171.243	3.96093e-39	down
Cyp2c70	-1.96483	9.66474	252.163	8.76961e-57	down
Cyp2d10	-1.75163	9.77712	288.008	1.35098e-64	down
Cyp2d11	-1.47423	9.91332	276.335	4.72389e-62	down
Cyp2d12	-1.48549	8.55256	310.299	1.87939e-69	down
Cyp2d13	-1.55382	4.36981	215.802	7.45049e-49	down
Cyp2d22	-1.63162	6.94385	329.703	1.11578e-73	down
Cyp2d26	-1.14843	11.3449	190.11	3.00754e-43	down
Cyp2d34	-1.40479	7.24058	165.427	7.37858e-38	down
Cyp2d40	-1.9936	8.76461	218.47	1.95068e-49	down
Cyp2d9	-1.10329	6.68224	71.3558	2.98277e-17	down
Cyp2e1	-2.4067	10.8293	257.764	5.27032e-58	down
Cyp2f2	-2.84995	9.96832	468.789	5.87988e-104	down
Cyp2g1	-2.85216	2.06167	57.0145	4.32613e-14	down
Cyp2j13	-1.33326	3.01359	125.776	3.44202e-29	down
Cyp2j5	-1.76356	3.39671	133.84	5.92226e-31	down
Cyp2j6	-1.05562	3.3274	119.845	6.8413e-28	down
Cyp2j8	-2.04905	6.34488	289.627	5.9949e-65	down
Cyp2j9	-2.45541	2.13118	420.831	1.60906e-93	down
Cyp2w1	2.62142	-0.50201	139.438	3.53323e-32	up
Cyp39a1	-2.55643	5.51243	327.51	3.34991e-73	down
Cyp3a11	-3.24516	9.23623	70.8847	3.78722e-17	down
Cyp3a16	-2.5427	7.80194	17.7344	2.53995e-05	down
Cyp3a25	-4.00908	7.5147	251.643	1.13848e-56	down
Cyp3a41b	-1.9971	6.39821	5.40545	0.020074	down
Cyp3a57	-3.92588	6.86516	272.643	3.01201e-61	down
Cyp3a59	-3.17658	6.84029	51.2958	7.94449e-13	down
Cyp4a10	-2.58828	7.47501	63.155	1.91066e-15	down
Cyp4a12b	1.08846	-0.350183	7.72581	0.0054437	up
Cyp4a31	-2.64044	6.28601	77.0985	1.62637e-18	down
Cyp4a32	-2.34695	6.06269	54.9343	1.24625e-13	down
Cyp4b1	-1.04768	3.94757	19.0775	1.25517e-05	down
Cyp4f13	-1.22883	5.02532	241.3	2.04808e-54	down
Cyp4f14	-4.03143	8.08389	665.642	8.86017e-147	down
Cyp4f15	-2.2616	6.0888	481.239	1.1483e-106	down
Cyp4f17	-1.21421	4.24232	225.577	5.49594e-51	down
Cyp4f18	1.5569	2.99197	199.294	2.9771e-45	up
Cyp4f40	-2.74458	-0.0192154	235.465	3.83412e-53	down
Cyp4v3	-1.39044	7.54068	167.692	2.36192e-38	down
Cyp7a1	-7.48163	4.86544	156.041	8.29123e-36	down
Cyp7b1	-1.58676	4.48719	49.0242	2.52822e-12	down
Cyp8b1	-5.76509	4.9362	248.249	6.25518e-56	down
Cypt10	-3.02414	-2.35905	8.7858	0.00303585	down
Cyth3	3.55542	3.24995	767.032	7.94553e-169	up
Cytip	3.17415	1.92688	260.637	1.24663e-58	up
Cytl1	1.44339	-2.04291	21.3712	3.78412e-06	up
D030028A08Rik	1.53912	-1.24109	47.347	5.94699e-12	up
D0H4S114	-3.68501	1.55899	187.078	1.3809e-42	down
D10Jhu81e	-1.52509	8.06262	211.826	5.49007e-48	down
D130043K22Rik	-4.55572	1.65256	222.135	3.09515e-50	down
D13Mgi7	-1.12526	7.02858	242.279	1.25246e-54	down
D14Ertd449e	-1.6054	5.5987	183.862	6.95493e-42	down
D14Ertd668e	3.63952	5.35428	376.565	6.96382e-84	up
D14Ertd670e	1.7907	1.90201	36.3582	1.64188e-09	up
D17H6S53E	1.70621	-1.02881	69.0305	9.69513e-17	up
D17H6S56E-3	3.25737	-0.707292	146.273	1.13173e-33	up
D2hgdh	-1.41916	1.96753	174.096	9.43226e-40	down
D330045A20Rik	1.19287	-3.43227	10.1099	0.00147474	up
D3Ertd751e	-1.08535	1.00146	98.3561	3.4952e-23	down
D430050E20Rik	1.42475	1.32094	26.9974	2.03729e-07	up
D630002G06Rik	-4.04407	2.49089	244.453	4.20452e-55	down
D630004K10Rik	-1.40098	2.13454	49.4693	2.01497e-12	down
D630010B17Rik	1.03968	-1.0317	32.5631	1.15387e-08	up
D630014O11Rik	2.64849	-2.41599	7.5925	0.00586117	up
D630033O11Rik	-3.29262	0.213614	188.214	7.80069e-43	down
D630039A03Rik	-2.34634	4.12214	114.188	1.1853e-26	down
D6Mm5e	1.08531	-3.0719	9.2043	0.00241448	up
D730039F16Rik	-1.55952	5.07147	243.538	6.65728e-55	down
D7Ertd715e	1.37379	-3.24328	4.63473	0.0313311	up
D930015E06Rik	-1.39245	3.20763	159.128	1.75448e-36	down
D930032P07Rik	1.88376	-1.67069	65.8917	4.76382e-16	up
Daam2	-1.37867	0.843984	98.1405	3.89728e-23	down
Dact1	1.01422	0.28747	35.1247	3.09251e-09	up
Dag1	-1.03765	4.99657	125.208	4.58367e-29	down
Dak	-2.58448	7.05142	224.291	1.04846e-50	down
Dapk1	-1.73802	5.21735	332.414	2.865e-74	down
Dapl1	3.07312	-1.51066	64.8257	8.1824e-16	up
Dapp1	2.20295	0.248043	162.978	2.52936e-37	up
Daxx	1.64716	5.59615	125.996	3.08064e-29	up
Dbf4	1.48747	-0.223569	97.689	4.89528e-23	up
Dbh	4.3458	-0.721202	284.867	6.53124e-64	up
Dbi	-1.28748	10.5105	145.759	1.46535e-33	down
Dbn1	1.91663	1.73113	190.663	2.27878e-43	up
Dbndd1	1.01868	-1.93066	17.9559	2.26078e-05	up
Dbp	1.77405	2.87355	103.923	2.10285e-24	up
Dbpht2	-1.72893	-3.1072	5.0433	0.0247213	down
Dcaf12l1	-1.4958	1.50556	77.0523	1.66494e-18	down
Dcaf6	-1.17048	1.60227	66.7992	3.00613e-16	down
Dcc	-1.47443	6.37987	140.438	2.13465e-32	down
Dchs1	-1.17688	0.630113	30.6714	3.05643e-08	down
Dclk1	1.97801	-1.0184	97.7128	4.83675e-23	up
Dclk3	-3.2011	3.17456	365.293	1.98192e-81	down
Dclre1b	1.12893	-1.44907	24.0973	9.15873e-07	up
Dcp2	1.50817	-0.0555895	70.5074	4.58538e-17	up
Dcpp3	1.17298	-3.2356	15.175	9.79908e-05	up
Dct	-3.90109	4.19928	102.141	5.17044e-24	down
Dctd	1.59531	-2.88308	30.395	3.52437e-08	up
Dcxr	-2.36096	5.80756	343.269	1.23839e-76	down
Ddah1	-2.83322	4.49225	293.598	8.17874e-66	down
Ddc	-2.57253	6.02705	214.106	1.74639e-48	down
Ddhd1	-1.04202	1.16277	119.48	8.22176e-28	down
Ddi1	-4.51243	-1.00754	11.4397	0.000718916	down
Ddit3	2.40477	3.42825	374.237	2.23718e-83	up
Ddn	4.09876	4.29123	578.091	9.75801e-128	up
Ddo	-1.27511	2.68149	256.508	9.90002e-58	down
Ddr1	2.5026	0.964092	391.231	4.4668e-87	up
Ddrgk1	-1.35891	5.76881	361.745	1.17399e-80	down
Ddt	-1.45355	9.93393	157.206	4.6152e-36	down
Ddx21	1.53256	4.1645	288.164	1.24923e-64	up
Ddx28	1.50835	4.09493	77.598	1.26298e-18	up
Ddx39	1.15486	5.77001	181.969	1.80087e-41	up
Ddx43	2.09296	-2.68513	36.492	1.53291e-09	up
Ddx58	1.17565	4.8658	98.8942	2.66357e-23	up
Ddx60	2.54916	0.0914226	205.246	1.49648e-46	up
Deb1	-1.04963	5.29013	74.1639	7.1893e-18	down
Decr1	-1.02789	7.72358	53.2065	3.00264e-13	down
Decr2	-1.23027	6.44115	60.9083	5.97973e-15	down
Defa-rs10	1.11961	1.96903	21.3779	3.77088e-06	up
Defa-rs7	1.38451	-3.27668	16.6587	4.47452e-05	up
Defb1	1.95371	1.29628	39.1903	3.84451e-10	up
Defb11	1.27657	0.108598	52.5662	4.15986e-13	up
Defb2	-3.03301	-2.19333	8.54792	0.00345916	down
Defb34	1.3198	-0.333263	61.9493	3.52414e-15	up
Defb39	1.1133	-3.54833	17.4013	3.0262e-05	up
Defb47	1.06354	-3.45484	15.1036	0.000101769	up
Defb8	1.81466	-3.1217	18.6974	1.53189e-05	up
Dennd1c	1.68776	1.59086	88.6691	4.66709e-21	up
Dennd2a	-1.32851	2.04691	114.433	1.04737e-26	down
Depdc1a	1.28307	-3.12999	15.0857	0.000102739	up
Depdc1b	2.87939	-0.926221	93.7707	3.54274e-22	up
Deptor	-2.38654	3.80266	500.486	7.4504e-111	down
Dera	-1.30281	4.3906	176.927	2.27166e-40	down
Derl3	3.86743	4.45962	72.2224	1.92261e-17	up
Dexi	-1.18954	7.24977	129.436	5.44315e-30	down
Dgat2	-1.63614	10.3735	208.298	3.23072e-47	down
Dgcr6	-1.88654	5.43746	371.541	8.64393e-83	down
Dgkd	1.21138	4.01703	127.851	1.20981e-29	up
Dgkg	1.1203	-3.40172	7.95273	0.00480149	up
Dgkh	1.43028	1.38539	188.568	6.52868e-43	up
Dhcr24	-1.28732	8.92194	91.0154	1.42561e-21	down
Dhdh	-2.1845	6.9297	431.628	7.18771e-96	down
Dhfr	-1.42363	2.32009	228.242	1.44139e-51	down
Dhrs1	-1.14585	5.15698	225.044	7.18262e-51	down
Dhrs3	-1.57987	9.10188	229.667	7.04521e-52	down
Dhrs4	-1.18055	5.61417	140.052	2.59385e-32	down
Dhrs7	-1.58335	7.4511	122.239	2.04594e-28	down
Dhtkd1	-2.84887	2.99958	149.71	2.00639e-34	down
Dhx37	-1.30958	3.21638	129.713	4.73444e-30	down
Dhx58	2.40297	4.30023	177.335	1.85076e-40	up
Diap3	2.91641	-1.54249	102.739	3.82307e-24	up
Dio1	-2.45214	5.42743	330.826	6.35154e-74	down
Dio2	1.35688	-2.99781	14.9469	0.000110578	up
Disc1	-1.41939	2.39806	101.453	7.31747e-24	down
Dixdc1	-2.00213	1.02087	231.608	2.65922e-52	down
Dlat	-1.99484	3.11159	274.613	1.12105e-61	down
Dlc1	-1.44176	2.46482	81.057	2.19296e-19	down
Dlg3	-1.07897	4.62391	153.659	2.74955e-35	down
Dlg4	1.11017	-0.915237	33.4075	7.47335e-09	up
Dlgap4	1.22645	5.12423	170.553	5.60321e-39	up
Dlgap5	2.11962	-2.61241	32.5045	1.18917e-08	up
Dlk1	1.78998	-1.38183	31.0515	2.51277e-08	up
Dlx4	1.66192	-2.22064	18.7254	1.50956e-05	up
Dmbt1	1.93073	-2.66966	8.79555	0.00301967	up
Dmgdh	-2.28017	8.17782	366.215	1.24813e-81	down
Dmkn	1.42863	0.674955	4.19496	0.0405443	up
Dmpk	-1.42759	2.75631	125.997	3.07992e-29	down
Dnahc11	-1.64728	-2.63831	20.6636	5.47483e-06	down
Dnahc2	4.30876	-0.226251	82.3682	1.12957e-19	up
Dnaic1	-1.16811	4.06156	116.056	4.62154e-27	down
Dnajc10	1.10403	3.73108	219.038	1.46607e-49	up
Dnajc12	2.05329	5.97608	473.52	5.49306e-105	up
Dnajc22	-1.32426	6.68587	202.398	6.25868e-46	down
Dnajc28	-1.33333	0.467831	108.47	2.12055e-25	down
Dnajc30	-1.26146	5.41697	223.464	1.58786e-50	down
Dnajc4	-1.02255	4.45748	149.697	2.01943e-34	down
Dnase1l3	-1.38386	3.00956	80.0633	3.626e-19	down
Dnmt3l	1.16454	-0.673239	44.7435	2.24611e-11	up
Dntt	-1.22217	3.05543	10.08	0.0014989	down
Doc2a	1.12159	-0.197533	72.2832	1.86424e-17	up
Dock11	1.29765	0.959453	60.9736	5.78444e-15	up
Dock2	1.27269	-1.22126	29.2984	6.20466e-08	up
Dock8	-2.18868	1.40925	255.145	1.96234e-57	down
Dok2	1.26825	3.72945	78.187	9.37312e-19	up
Donson	1.75406	2.13493	142.216	8.72101e-33	up
Dpep2	2.24937	-2.57391	52.4539	4.40475e-13	up
Dpep3	1.95245	-2.555	56.7671	4.906e-14	up
Dpf1	1.11524	0.554706	30.9347	2.66863e-08	up
Dpp4	-2.10459	4.65663	377.858	3.6413e-84	down
Dppa3	3.06345	-1.48432	35.6712	2.33593e-09	up
Dppa5a	2.70494	-0.579854	90.5287	1.82317e-21	up
Dpt	-1.46634	0.540043	44.2182	2.93739e-11	down
Dpy19l3	1.41793	0.460038	108.509	2.07885e-25	up
Dpyd	-3.28665	7.57459	795.939	4.12167e-175	down
Dpys	-2.95269	5.45253	193.212	6.32719e-44	down
Dpysl3	1.3124	1.64002	104.168	1.8588e-24	up
Dram1	1.96274	-0.624523	71.8155	2.36292e-17	up
Dscc1	3.39767	-1.43172	125.086	4.8732e-29	up
Dsg1b	-1.40633	-3.11396	16.029	6.23784e-05	down
Dsg1c	-1.28079	-2.15699	7.21002	0.00724978	down
Dsn1	1.90258	-0.240716	68.7961	1.0919e-16	up
Dtl	2.84238	-0.877695	64.5438	9.441e-16	up
Dtx3l	1.40106	3.88755	159.532	1.43153e-36	up
Dtx4	-1.17263	3.40477	121.582	2.84911e-28	down
Dub1a	1.43041	-3.19262	5.25844	0.0218405	up
Duox1	-2.40451	1.55314	533.938	3.92841e-118	down
Duox2	2.9926	-1.63926	25.6864	4.01642e-07	up
Duoxa2	5.31734	-0.0229414	241.297	2.05121e-54	up
Dupd1	1.47746	-2.50777	21.554	3.44005e-06	up
Dusp10	2.08751	1.44741	184.67	4.63229e-42	up
Dusp11	1.15873	0.511711	65.5128	5.77391e-16	up
Dusp2	3.31262	3.5362	234.191	7.26886e-53	up
Dusp4	3.10626	0.532347	230.248	5.26406e-52	up
Dusp5	3.00332	-1.36054	117.83	1.8886e-27	up
Dusp8	3.29153	0.0486475	162.892	2.64145e-37	up
Dusp9	1.2347	-3.23529	15.3814	8.78499e-05	up
DXBay18	-1.35192	-0.829226	62.7238	2.37824e-15	down
Dynll1	1.64522	-0.549831	85.7538	2.03788e-20	up
Dynll2	-1.37478	5.94227	272.032	4.09275e-61	down
Dynlt3	-1.00225	4.65299	172.597	2.00421e-39	down
Dyrk3	2.83143	2.04436	350.916	2.67654e-78	up
E030003E18Rik	-1.18786	-3.58758	11.5142	0.000690679	down
E030018B13Rik	3.59499	0.875718	94.6799	2.23804e-22	up
E130201H02Rik	1.32326	-2.98584	16.1911	5.72617e-05	up
E130202H07Rik	1.23274	-3.25857	5.76814	0.0163193	up
E130203B14Rik	-1.08541	-2.54167	8.8962	0.00285765	down
E130303B06Rik	2.08078	1.19323	207.126	5.81998e-47	up
E130309D14Rik	-1.27749	-2.9169	3.94126	0.0471155	down
E230012P03	-1.55425	-2.20824	33.739	6.30249e-09	down
E230019M04Rik	1.56807	-0.54866	59.2751	1.37097e-14	up
E2f4	1.14212	1.18814	120.952	3.91536e-28	up
E2f8	1.06739	2.2033	5.73716	0.0166097	up
E330016A19Rik	1.58777	0.0443033	133.868	5.83884e-31	up
E330017A01Rik	1.57765	-0.14309	87.081	1.04165e-20	up
Ebf1	1.28633	-3.05291	10.344	0.00129898	up
Ebf3	2.41771	-1.18542	4.77034	0.0289541	up
Ebi3	1.30764	2.63982	43.0455	5.34825e-11	up
Ebp	-1.81291	9.37184	208.325	3.18661e-47	down
Ebpl	-1.79987	8.19712	121.595	2.83049e-28	down
Ece1	-1.77993	2.53525	356.86	1.3594e-79	down
Ece2	1.08374	4.1891	156.902	5.37825e-36	up
Ech1	-1.05853	7.22216	123.101	1.32517e-28	down
Echdc1	-1.81451	1.19711	220.2	8.18083e-50	down
Echdc3	-1.85895	6.97934	395.864	4.37906e-88	down
Echs1	-1.37413	7.76754	201.917	7.97134e-46	down
Eci1	-1.35102	7.66379	200.387	1.71919e-45	down
Ecm1	-1.43207	7.6324	162.326	3.51048e-37	down
Ecscr	2.25563	4.00076	145.211	1.93118e-33	up
Eda2r	1.51213	-2.91759	23.0447	1.58281e-06	up
Edem1	-1.04696	5.84671	97.6513	4.98953e-23	down
Edn1	1.78261	-0.262426	90.0624	2.30769e-21	up
Eefsec	-1.02258	4.34655	72.3273	1.82308e-17	down
Eepd1	-1.25576	2.71376	79.6317	4.51134e-19	down
Efemp1	-1.65565	3.187	219.33	1.26601e-49	down
Efhd2	2.025	4.73763	351.075	2.47169e-78	up
Efna1	1.16343	6.6745	29.6054	5.29571e-08	up
Efr3b	1.26351	-0.206279	39.4814	3.31196e-10	up
Egfbp2	-1.82343	1.1812	84.4606	3.91956e-20	down
Egfem1	-1.83667	-2.09743	71.2184	3.19798e-17	down
Egln3	2.21935	4.09507	222.048	3.23304e-50	up
Egr1	2.54924	5.06487	102.504	4.30506e-24	up
Egr2	4.71666	1.88206	233.673	9.42804e-53	up
Ehd3	-2.30669	5.57695	262.809	4.19014e-59	down
Ehd4	1.58659	3.89196	135.789	2.21904e-31	up
Ehhadh	-1.87468	7.17626	61.8105	3.78152e-15	down
Eid1	1.00688	3.41848	90.1646	2.19148e-21	up
Eid2	1.49814	-0.917301	44.4344	2.63028e-11	up
Eid3	1.38534	-0.851244	30.8868	2.73523e-08	up
Eif2ak2	1.59953	3.57959	108.931	1.68044e-25	up
Eif2c4	-1.29529	1.03552	119.829	6.89561e-28	down
Eif4e3	2.06012	1.64076	122.108	2.18625e-28	up
Eif4ebp1	1.10577	7.21739	81.9446	1.39955e-19	up
Eif4ebp2	-1.35241	6.33998	378.554	2.56899e-84	down
Eif5b	-1.28323	-1.77886	18.8163	1.43932e-05	down
Elac1	-1.20319	2.00849	129.293	5.85236e-30	down
Elf3	3.70359	0.652695	182.737	1.22388e-41	up
Elfn2	1.91765	-2.85237	37.2299	1.04993e-09	up
Ell3	-3.22183	1.11506	136.488	1.56043e-31	down
Elmo1	1.18145	-3.25191	16.1523	5.84486e-05	up
Elovl2	-1.7589	7.42521	84.101	4.70123e-20	down
Elovl3	-4.16678	1.03585	190.56	2.39984e-43	down
Elovl5	-2.49345	8.37031	196.658	1.11996e-44	down
Elovl6	-5.50273	8.10938	291.449	2.40288e-65	down
Elovl7	4.02822	2.37108	1290.87	1.09204e-282	up
Eltd1	-1.93789	1.50648	59.8143	1.04243e-14	down
Emb	3.65545	0.798631	442.603	2.93673e-98	up
Eme1	1.50512	-1.21303	57.8004	2.90114e-14	up
Emilin2	2.29735	3.72224	125.808	3.38706e-29	up
Eml6	1.61807	-2.00053	26.3816	2.80204e-07	up
Emp1	2.85148	3.97957	524.247	5.04099e-116	up
Emp3	1.26167	2.46096	100.219	1.36478e-23	up
Emr1	-2.02305	2.7673	106.18	6.73351e-25	down
Emr4	-3.00868	0.944014	219.499	1.16333e-49	down
Enah	2.54	-1.04325	114.207	1.17383e-26	up
Enc1	2.34253	4.01121	464.184	5.9077e-103	up
Endou	-1.53728	-1.47915	34.0656	5.32851e-09	down
Enkur	-1.87155	-2.02259	4.259	0.0390429	down
Eno2	1.43343	-0.978275	39.5903	3.13239e-10	up
Enpep	-2.32898	4.60102	427.619	5.35834e-95	down
Enpp1	-1.37772	1.56231	195.203	2.32602e-44	down
Enpp2	-1.2825	5.02014	15.9448	6.52156e-05	down
Enpp4	1.24646	5.07525	63.4609	1.63582e-15	up
Enpp6	-1.09388	-2.943	8.95544	0.00276645	down
ENSMUSG00000068790	3.00538	-0.557904	202.861	4.96115e-46	up
Entpd3	1.75702	-3.09155	31.8839	1.6367e-08	up
Entpd5	-1.39232	6.02208	81.8346	1.47968e-19	down
Entpd8	-1.76233	6.81006	285.226	5.45411e-64	down
Eomes	1.65362	-2.43856	29.316	6.14854e-08	up
Epb4.1l3	-1.09544	1.06221	15.1864	9.74e-05	down
Epb4.1l4a	1.11465	-2.49011	5.50385	0.0189746	up
Epb4.1l4b	-1.22236	5.39843	88.5524	4.95057e-21	down
Epha2	1.00831	3.8889	58.5049	2.0279e-14	up
Epha3	-1.16103	-1.52989	22.1521	2.51881e-06	down
Ephb1	-1.12631	-3.04515	7.79705	0.00523316	down
Ephx1	-1.16798	7.85033	71.0129	3.54901e-17	down
Ephx2	-1.64204	8.20403	121.245	3.37728e-28	down
Epor	-1.40188	1.91417	151.591	7.7844e-35	down
Eppk1	1.47027	4.44433	168.882	1.29804e-38	up
Eps8l3	1.21466	-3.56338	8.42071	0.00370972	up
Epsti1	1.29517	-1.47404	34.0027	5.50367e-09	up
Ept1	-1.71911	4.57813	422.895	5.71912e-94	down
Erbb4	-2.97396	-1.8448	96.7707	7.78412e-23	down
Ercc6l	2.63053	-2.34905	74.4634	6.17737e-18	up
Ereg	3.9834	1.3514	160.726	7.85394e-37	up
Erlec1	-1.16948	1.9815	126.342	2.58831e-29	down
Ero1l	2.56636	2.72202	147.804	5.2351e-34	up
Esco2	2.13674	-2.56749	36.4654	1.55396e-09	up
Esm1	2.12644	4.23868	58.7817	1.76173e-14	up
Espl1	2.41315	-1.2306	73.363	1.07869e-17	up
Esr1	-1.37838	2.28489	162.207	3.72868e-37	down
Esrp2	-1.06394	5.05784	134.771	3.70441e-31	down
Esrrb	-1.81761	0.658535	203.202	4.17854e-46	down
Esrrg	-2.01072	-0.534014	39.3409	3.55905e-10	down
Esyt1	1.05306	2.96266	133.721	6.28765e-31	up
Etfa	-1.80801	7.75443	362.127	9.69239e-81	down
Etfb	-1.18423	9.59668	117.865	1.85621e-27	down
Ethe1	-3.34728	7.29038	440.655	7.7961e-98	down
Etl4	-1.14532	0.839921	93.3776	4.32118e-22	down
Etnk2	-1.69943	7.63748	126.843	2.01027e-29	down
Etv1	-1.03138	-0.348535	54.6536	1.4376e-13	down
Etv6	1.65152	2.54013	140.124	2.50108e-32	up
Evi2a	1.08151	1.67575	48.0352	4.18633e-12	up
Evi5	-1.22666	6.0339	276.724	3.88657e-62	down
Evl	1.02019	4.80247	47.5087	5.47591e-12	up
Exo1	3.04723	-0.239182	137.853	7.84937e-32	up
Exoc3l2	-1.10431	1.56671	36.2716	1.71643e-09	down
Exph5	-1.4683	-1.89158	33.8077	6.08371e-09	down
Expi	1.01804	0.593661	18.7924	1.45746e-05	up
Extl1	-1.70119	0.579131	32.2116	1.38262e-08	down
Eya2	1.42367	-0.775505	17.3818	3.05737e-05	up
Eya4	-1.57033	-0.17053	27.2687	1.77052e-07	down
Ezh2	1.04375	1.57596	76.158	2.61854e-18	up
Ezr	1.67692	2.69552	167.545	2.54327e-38	up
F11	1.02532	6.95018	116.071	4.58535e-27	up
F12	-1.16599	8.99917	264.88	1.48161e-59	down
F13a1	4.65141	0.633957	430.853	1.05969e-95	up
F13b	-2.18284	6.16522	336.388	3.90372e-75	down
F2rl3	1.12568	-3.3364	11.4468	0.000716187	up
F420015M19Rik	1.33399	1.73565	59.1963	1.42699e-14	up
F5	-1.55714	6.45632	182.634	1.28914e-41	down
F630043A04Rik	2.73093	-1.95967	65.2047	6.75092e-16	up
F7	-1.8501	6.01904	259.396	2.32393e-58	down
F730043M19Rik	2.56808	-2.09782	49.4831	2.00085e-12	up
F8	-1.89383	0.770138	77.7324	1.17987e-18	down
F830016B08Rik	2.56213	3.9258	209.945	1.41189e-47	up
Faah	-2.30832	3.20205	321.777	5.93975e-72	down
Fabp1	-1.16928	11.3958	72.4431	1.71921e-17	down
Fabp2	-1.32733	7.14478	39.6397	3.05411e-10	down
Fabp4	1.76802	5.71957	98.8682	2.69882e-23	up
Fabp5	-1.67377	8.18341	29.8917	4.56873e-08	down
Fabp5l2	-1.72458	8.10522	34.5666	4.11911e-09	down
Fabp7	-2.73947	1.78491	171.542	3.40797e-39	down
Fads1	-2.33869	6.60139	259.21	2.5516e-58	down
Fads2	-2.30117	4.63959	158.352	2.59266e-36	down
Fah	-1.50184	8.42684	348.846	7.55788e-78	down
Fahd2a	-2.09277	4.46853	391.115	4.73311e-87	down
Faim2	1.06657	-3.17511	12.4697	0.000413603	up
Faim3	1.31294	0.825557	15.9712	6.4314e-05	up
Fam111a	1.88676	1.68838	118.041	1.69844e-27	up
Fam123a	-1.30891	-2.12227	15.8521	6.849e-05	down
Fam123c	1.47851	1.22443	91.3006	1.23423e-21	up
Fam124b	1.27358	1.74495	157.101	4.86425e-36	up
Fam129b	1.069	5.49955	42.8859	5.80261e-11	up
Fam129c	1.41566	-0.482375	44.3422	2.75709e-11	up
Fam132b	1.64049	-2.98791	11.6349	0.000647265	up
Fam134a	-1.11862	5.10513	219.866	9.67625e-50	down
Fam136a	-1.07096	6.63957	133.968	5.55227e-31	down
Fam149a	-1.07241	4.18758	176.538	2.76228e-40	down
Fam158a	-2.43015	5.69724	405.286	3.89225e-90	down
Fam159b	1.30345	-3.36564	4.07138	0.0436155	up
Fam160a2	1.05007	4.9198	145.7	1.51013e-33	up
Fam164a	1.03857	0.93315	60.4027	7.73065e-15	up
Fam171b	-2.68937	0.0567678	234.566	6.01969e-53	down
Fam178b	1.60298	2.05965	313.939	3.0274e-70	up
Fam180a	-1.60264	-2.44512	19.8689	8.2937e-06	down
Fam187b	1.15688	2.08774	71.7531	2.43879e-17	up
Fam189a1	-1.35469	-3.40967	13.434	0.000247111	down
Fam189a2	-1.60689	-3.14452	16.0885	6.04512e-05	down
Fam189b	1.16571	1.34177	36.2047	1.77642e-09	up
Fam18a	2.70627	-0.44668	56.2194	6.48189e-14	up
Fam195a	-1.67234	6.12214	234.445	6.39662e-53	down
Fam198a	-3.85866	1.21525	475.817	1.73766e-105	down
Fam19a2	-1.3939	2.3433	19.5167	9.97247e-06	down
Fam19a3	1.7198	-2.1458	7.60684	0.00581475	up
Fam20c	-1.05383	4.05839	84.1429	4.60269e-20	down
Fam26e	1.01478	-1.5197	7.71249	0.00548401	up
Fam26f	3.08029	2.6925	175.035	5.88182e-40	up
Fam33a	1.65512	-2.89629	32.2667	1.34399e-08	up
Fam38b	-1.05647	-2.67211	12.8814	0.000331861	down
Fam40b	1.08701	-3.08677	7.78256	0.00527529	up
Fam47e	-1.55862	3.0032	66.0127	4.4803e-16	down
Fam50b	-1.84403	-2.46759	55.5775	8.98479e-14	down
Fam55b	-2.33974	2.49938	137.15	1.11808e-31	down
Fam55c	1.19505	0.397583	46.1431	1.09922e-11	up
Fam57b	-1.33287	-3.24789	19.8589	8.33753e-06	down
Fam60a	2.02269	0.0748336	142.041	9.52583e-33	up
Fam64a	1.30035	-1.85976	14.334	0.000153077	up
Fam65b	2.16708	-1.18665	118.824	1.14424e-27	up
Fam65c	-1.75265	-1.70859	50.6564	1.10035e-12	down
Fam71e1	-1.22862	1.53127	76.7584	1.93209e-18	down
Fam71f2	1.92648	1.07959	214.417	1.49387e-48	up
Fam73a	1.06241	1.14254	35.3426	2.76523e-09	up
Fam73b	-1.28243	6.40857	96.7958	7.68598e-23	down
Fam78b	1.9348	-2.18509	37.4222	9.51341e-10	up
Fam82a1	-2.48132	4.67965	338.682	1.2359e-75	down
Fam82b	-1.54068	4.47859	294.217	5.9952e-66	down
Fam83a	2.46196	-1.95703	44.2756	2.8525e-11	up
Fam83g	1.34287	2.15803	108.205	2.42353e-25	up
Fam84b	-1.81307	0.109712	46.7268	8.16067e-12	down
Fam89a	-2.88872	2.53725	210.046	1.34247e-47	down
Fam92b	1.02917	-2.50205	11.8392	0.000579981	up
Fanca	2.56947	-0.210543	199.665	2.47183e-45	up
Fancd2	1.26555	-3.25423	6.10195	0.0135033	up
Fanci	3.81761	-1.2266	165.975	5.60069e-38	up
Fap	2.89566	0.431022	136.274	1.7384e-31	up
Far1	1.71336	-1.23925	72.7576	1.46591e-17	up
Farp2	-1.31248	2.79093	261.468	8.2145e-59	down
Fasl	2.09557	-0.563239	180.861	3.14383e-41	up
Fasn	-6.04493	5.89501	220.469	7.14695e-50	down
Fat3	2.75563	-1.62861	9.20907	0.00240819	up
Fate1	1.5919	-3.19897	25.6855	4.01841e-07	up
Fblim1	2.45197	1.92	404.561	5.59868e-90	up
Fbln2	-1.1049	0.501884	48.388	3.49693e-12	down
Fbln5	-3.2019	1.4205	584.141	4.71305e-129	down
Fbln7	-2.9307	0.111154	68.6783	1.15907e-16	down
Fbn1	1.43063	1.28716	61.2014	5.1525e-15	up
Fbn2	2.14215	0.414157	267.196	4.63507e-60	up
Fbp1	-1.34355	11.2985	127.121	1.74792e-29	down
Fbxl4	-1.05637	3.00833	190.033	3.12712e-43	down
Fbxl7	-1.51369	0.208138	59.2725	1.37282e-14	down
Fbxo17	1.3361	1.92478	153.586	2.85255e-35	up
Fbxo3	-1.62099	3.10588	367.427	6.79989e-82	down
Fbxo31	1.21224	6.28586	42.6504	6.54517e-11	up
Fbxo5	1.44116	1.13109	77.7159	1.18981e-18	up
Fbxo6	1.06493	7.73193	154.315	1.97654e-35	up
Fbxo8	-1.44817	4.4672	305.611	1.97405e-68	down
Fbxw17	1.40981	2.94869	158.655	2.22589e-36	up
Fbxw25	1.1695	-0.389528	61.7887	3.82364e-15	up
Fcer1g	1.13924	5.53005	53.898	2.11168e-13	up
Fcgbp	-1.60637	-2.93522	32.0083	1.53515e-08	down
Fcgr1	1.0607	1.40365	43.1729	5.01106e-11	up
Fcgr2b	-1.13976	3.84486	58.5148	2.01763e-14	down
Fcgr4	1.69101	3.48598	78.7256	7.13651e-19	up
Fcgrt	-1.42955	6.16696	273.654	1.81381e-61	down
Fcho1	1.18494	1.04263	76.7719	1.91884e-18	up
Fcna	-1.89163	4.31642	52.0102	5.52126e-13	down
Fcnb	1.64167	-1.74527	19.5843	9.62548e-06	up
Fcrl6	-1.09601	-3.41532	3.88771	0.0486407	down
Fcrla	1.51059	-0.675692	16.4066	5.11057e-05	up
Fdps	-1.10606	9.19095	40.3639	2.10805e-10	down
Fdx1	-1.3396	7.85637	210.825	9.07386e-48	down
Fech	-1.06155	7.10981	163.08	2.40254e-37	down
Fen1	1.376	4.10191	180.162	4.46702e-41	up
Fermt3	1.45913	1.24802	50.7834	1.03141e-12	up
Fes	1.04816	3.32418	66.1009	4.28427e-16	up
Fev	1.46132	0.00140194	150.324	1.47274e-34	up
Fez1	-2.10166	-2.66424	5.5712	0.0182583	down
Ffar2	4.04165	0.92703	92.6575	6.21747e-22	up
Fgd3	1.60456	1.1451	112.826	2.35559e-26	up
Fgf1	-1.57757	5.49252	111.044	5.78626e-26	down
Fgf12	-2.16042	-2.47042	68.0025	1.63286e-16	down
Fgf13	1.27213	-2.67622	12.5947	0.000386848	up
Fgf2	1.17932	-2.07844	30.2424	3.81289e-08	up
Fgfr1	1.07541	2.63934	147.731	5.43035e-34	up
Fgfr3	-1.61225	3.72095	235.815	3.21481e-53	down
Fgfr4	-1.17501	4.81225	66.9177	2.83081e-16	down
Fgfrl1	-1.7695	5.50615	236.554	2.21863e-53	down
Fggy	-2.5957	5.44432	653.275	4.33408e-144	down
Fgl1	1.48696	10.1453	93.6327	3.79869e-22	up
Fgl2	1.82782	1.73149	90.7588	1.62301e-21	up
Fgr	1.97824	1.33469	218.624	1.80527e-49	up
Fhad1	1.29935	0.288918	66.218	4.03713e-16	up
Fhit	-2.02538	1.5918	194.126	3.99683e-44	down
Fhl1	-1.43499	-1.31743	44.8758	2.09932e-11	down
Fhl2	1.68196	1.0744	115.991	4.77472e-27	up
Fhod3	-1.73086	-0.471697	61.5334	4.35291e-15	down
Fibin	-2.39211	0.0408259	176.541	2.75912e-40	down
Fign	-1.52014	2.40725	124.091	8.04841e-29	down
Fignl1	3.19721	0.752257	202.689	5.40927e-46	up
Fitm1	-3.53366	1.4082	133.998	5.4682e-31	down
Fjx1	1.97831	-0.745644	77.9174	1.07442e-18	up
Fkbp10	1.64228	3.19489	288.786	9.14345e-65	up
Fkbp11	2.81818	1.72262	155.571	1.05062e-35	up
Fkbp14	-1.1525	2.18989	105.228	1.08865e-24	down
Fkbp1b	1.70688	-0.255104	97.6397	5.01872e-23	up
Fkbp4	-1.06676	4.03198	75.4741	3.70239e-18	down
Fkbp7	-1.2122	2.42046	172.746	1.85926e-39	down
Flna	1.24841	5.86024	160.629	8.24634e-37	up
Flot1	1.22294	5.04167	241.668	1.7026e-54	up
Fmnl1	2.3121	-0.92398	75.6649	3.3613e-18	up
Fmo1	-2.4297	5.42836	330.101	9.13664e-74	down
Fmo2	-1.82724	3.42405	55.3165	1.02605e-13	down
Fmo3	-4.098	6.42074	100.857	9.88947e-24	down
Fmo4	-1.49391	1.38084	220.046	8.83641e-50	down
Fmo5	-2.07222	7.41203	128.239	9.95206e-30	down
Fn3k	-3.25839	1.87656	637.771	1.02051e-140	down
Fn3krp	-1.13711	-2.0905	12.0531	0.000517065	down
Fndc3b	1.488	4.03133	241.582	1.7777e-54	up
Fndc7	1.20897	-1.46688	17.1115	3.52485e-05	up
Folr2	-2.00706	3.62165	33.4391	7.35319e-09	down
Fos	3.14324	1.95465	71.6137	2.61729e-17	up
Fosl1	4.87155	0.806664	613.807	1.66253e-135	up
Fosl2	1.96399	2.60662	271.385	5.66352e-61	up
Foxa2	-1.11717	4.98708	36.9832	1.19152e-09	down
Foxc2	1.80758	-2.02413	20.4388	6.15673e-06	up
Foxe3	1.21152	-0.772963	8.06047	0.00452414	up
Foxh1	1.75152	-0.251317	69.3992	8.04207e-17	up
Foxl1	1.16612	-3.37288	6.79158	0.00915889	up
Foxn3	-1.28224	3.48782	256.592	9.49414e-58	down
Foxo4	-1.7338	-2.32919	40.5704	1.89655e-10	down
Foxp3	1.64901	-0.521164	59.0872	1.5084e-14	up
Foxred2	2.37923	-1.95812	33.126	8.63759e-09	up
Fpr-rs3	1.70009	-2.16395	26.5764	2.53319e-07	up
Fpr-rs6	3.00789	-0.594848	133.912	5.71139e-31	up
Fpr2	2.63156	2.55157	154.864	1.49905e-35	up
Fpr3	2.79529	0.072004	209.553	1.71946e-47	up
Fras1	-1.81754	-1.47719	35.9482	2.02631e-09	down
Frat1	-1.82709	3.05777	183.384	8.84264e-42	down
Frem3	-1.83615	-2.82379	35.1052	3.12366e-09	down
Frzb	1.61325	0.342381	74.2979	6.71751e-18	up
Fscn1	1.49881	0.703864	191.054	1.87177e-43	up
Fsd1l	1.61011	0.275619	98.1672	3.84515e-23	up
Fst	1.9092	4.96343	59.4442	1.2581e-14	up
Fstl1	1.21702	3.90634	159.093	1.78582e-36	up
Fstl3	2.77001	0.996928	401.96	2.06175e-89	up
Ftcd	-1.05588	8.62128	84.1103	4.6793e-20	down
Ftl2	-1.14879	9.73023	101.827	6.05764e-24	down
Fuca1	-1.35675	5.07508	325.643	8.54427e-73	down
Fut4	1.87369	-2.16329	57.3406	3.66511e-14	up
Fut9	1.92578	-2.93419	5.6547	0.0174086	up
Fxn	-1.04027	3.85398	181.556	2.21676e-41	down
Fxyd1	-1.43878	9.17241	233.498	1.02933e-52	down
Fxyd5	3.09164	4.10491	534.894	2.43387e-118	up
Fzd3	2.09659	-2.51064	62.1871	3.12327e-15	up
Fzd6	-1.03953	-0.35317	46.4822	9.24553e-12	down
Fzd8	-1.88199	1.46903	206.249	9.04168e-47	down
Fzd9	2.50064	-2.14061	48.5013	3.30073e-12	up
G6pc	-3.54206	8.54756	134.545	4.15153e-31	down
G6pc2	-1.15115	-3.53921	10.0866	0.00149349	down
Gab2	1.13274	-1.71504	19.4444	1.03571e-05	up
Gabarapl1	-1.09401	9.60577	88.7313	4.52255e-21	down
Gabbr2	-1.37649	0.380262	54.2756	1.74253e-13	down
Gabra3	-1.11813	0.923102	125.973	3.11704e-29	down
Gabrb3	-1.24284	-3.58819	5.10305	0.0238838	down
Gabrr1	-1.09095	4.35632	102.856	3.60357e-24	down
Gad1	1.08601	-3.23005	7.45369	0.00633064	up
Gadd45a	1.63421	3.58721	45.3422	1.65443e-11	up
Gadd45b	3.55867	4.4995	268.712	2.16577e-60	up
Galm	-2.8647	4.36709	798.982	8.98455e-176	down
Galnt12	2.36003	1.06242	278.984	1.25015e-62	up
Galnt14	1.86452	-0.259906	109.632	1.17972e-25	up
Galnt3	1.77486	-0.593042	43.2927	4.71346e-11	up
Galnt6	1.7625	1.6506	140.457	2.11535e-32	up
Galntl2	-2.70784	0.185172	264.326	1.95649e-59	down
Galr3	1.25115	-1.74411	16.2535	5.54083e-05	up
Galt	-1.10545	3.00986	106.642	5.33223e-25	down
Gamt	-3.63685	8.17267	226.895	2.83504e-51	down
Ganc	-1.18413	2.60016	185.448	3.13258e-42	down
Gapdhs	-1.0698	-0.977385	39.5174	3.25148e-10	down
Gar1	1.36641	5.63356	177.148	2.03259e-40	up
Garnl3	1.7991	0.0475964	85.5752	2.23058e-20	up
Gas2	-2.52329	2.97185	433.858	2.3505e-96	down
Gas8	1.20356	3.06281	184.602	4.79449e-42	up
Gast	2.03471	1.49275	32.3839	1.26533e-08	up
Gata1	1.75475	-2.92647	13.5427	0.000233197	up
Gata3	1.68634	-0.448178	71.9673	2.18797e-17	up
Gbe1	-1.74142	7.18635	200.748	1.43396e-45	down
Gbp11	3.86975	6.06857	159.821	1.23783e-36	up
Gbp2	6.16479	8.28909	856.921	2.27532e-188	up
Gbp3	4.14998	7.04269	743.703	9.38789e-164	up
Gbp4	3.90851	4.87541	246.799	1.29535e-55	up
Gbp5	4.68275	4.75905	345.799	3.48374e-77	up
Gbp7	3.57692	5.34943	314.456	2.33674e-70	up
Gbp8	3.36997	1.79844	102.659	3.98181e-24	up
Gbp9	3.99025	3.85887	328.66	1.88202e-73	up
Gcat	-2.05366	7.24561	271.831	4.52756e-61	down
Gcdh	-2.18606	6.86645	366.236	1.23496e-81	down
Gcet2	-1.07842	-1.61287	30.2597	3.779e-08	down
Gcgr	-1.66523	8.39882	189.776	3.55903e-43	down
Gchfr	-2.65164	8.34311	588.176	6.24813e-130	down
Gck	-2.6411	6.2447	52.2707	4.83531e-13	down
Gckr	-1.67515	8.61983	253.154	5.33034e-57	down
Gcm1	-1.36321	6.62435	86.987	1.09238e-20	down
Gcnt1	1.97414	-0.311494	102.929	3.4742e-24	up
Gcnt2	1.15628	2.91918	57.5488	3.29703e-14	up
Gcsh	-1.62778	6.79224	314.939	1.83342e-70	down
Gdf11	1.24969	-2.94401	19.4825	1.01527e-05	up
Gdf15	3.43572	5.08685	206.739	7.07011e-47	up
Gdf2	-1.65893	3.90353	477.119	9.05018e-106	down
Gdf5	1.0862	-0.765759	41.628	1.10399e-10	up
Gdpd1	1.7426	0.570159	61.4754	4.48306e-15	up
Gdpd2	1.57815	-2.71413	13.069	0.000300223	up
Gfi1	4.82897	0.47043	355.709	2.42124e-79	up
Gfi1b	1.16547	-1.18273	37.4987	9.14761e-10	up
Gfm1	-1.04878	6.29588	151.74	7.22238e-35	down
Gfod1	-1.47661	-1.96049	29.9421	4.45135e-08	down
Gfpt2	4.05687	1.39302	654.956	1.86799e-144	up
Ggcx	-1.31706	3.99733	185.093	3.74607e-42	down
Ggnbp1	-2.52556	-1.76426	42.9976	5.48071e-11	down
Ggt1	1.47984	-3.16752	24.2985	8.25037e-07	up
Ggt6	-1.54662	5.39548	117.704	2.01261e-27	down
Ggt7	1.24921	-1.48991	13.1577	0.000286334	up
Ghr	-2.65455	7.23887	521.12	2.41472e-115	down
Gimap3	2.08997	2.50593	115.511	6.08079e-27	up
Gimap4	1.28693	2.75237	51.0716	8.90555e-13	up
Gimap5	2.12777	2.07674	73.757	8.83525e-18	up
Gimap7	3.23696	-1.09209	111.889	3.77802e-26	up
Gins2	1.82081	0.0435702	85.2822	2.58683e-20	up
Gipc2	1.89345	-1.56636	21.0105	4.56777e-06	up
Gipr	2.29529	-2.52583	34.7854	3.68128e-09	up
Git1	1.33766	4.20739	146.535	9.91684e-34	up
Gja1	3.19085	0.587635	238.157	9.92312e-54	up
Gja4	1.42723	2.99809	68.1299	1.53072e-16	up
Gja5	1.10414	-0.862825	46.7177	8.19849e-12	up
Gjb1	-1.64619	9.52777	223.931	1.25563e-50	down
Gjb3	2.05468	-2.85621	20.2771	6.69966e-06	up
Gjb4	1.36224	-3.2513	8.76617	0.00306869	up
Gjd3	1.28433	-1.77029	15.7408	7.26414e-05	up
Gldc	-1.60083	6.94443	145.854	1.39733e-33	down
Gli1	1.08073	-2.63025	7.76446	0.00532842	up
Glipr1	1.89854	0.597185	92.4079	7.05322e-22	up
Glipr2	2.987	1.72013	315.13	1.66625e-70	up
Glis3	1.13919	-3.44309	17.0426	3.65499e-05	up
Glo1	-1.44543	7.63036	241.845	1.55735e-54	down
Glrp1	1.09323	-0.199484	58.374	2.16731e-14	up
Glrx5	-1.09269	7.21219	85.6721	2.12387e-20	down
Gls	1.29646	1.14282	99.8211	1.66801e-23	up
Gls2	-2.71071	8.82125	721.739	5.60533e-159	down
Glt1d1	-1.0079	-0.477766	33.1016	8.74666e-09	down
Glt25d2	-2.73103	-2.13142	75.9397	2.92459e-18	down
Glt8d2	-1.06588	-3.61284	9.50727	0.00204659	down
Glud1	-1.09321	9.04719	97.7015	4.86442e-23	down
Glul	-2.91712	7.81816	436.457	6.39197e-97	down
Glyat	-1.36214	6.40068	210.323	1.16806e-47	down
Gm10030	1.82852	1.12279	166.806	3.68754e-38	up
Gm10037	-1.17002	-1.49525	35.0096	3.28088e-09	down
Gm10046	1.07449	-2.36283	9.93792	0.00161909	up
Gm10050	-1.51208	-3.06107	26.5958	2.50792e-07	down
Gm10144	1.07288	4.11561	196.94	9.71785e-45	up
[truncated: 3,037 more rows]

## Sheet: Table S3. Blue module
gene ID
0610007C21Rik
0610008F07Rik
0610010O12Rik
0610011F06Rik
0610040J01Rik
1110001J03Rik
1110002B05Rik
1110006G14Rik
1110007C09Rik
1110012L19Rik
1110017D15Rik
1110018J18Rik
1110020G09Rik
1110032F04Rik
1110057K04Rik
1190002F15Rik
1190002H23Rik
1190005F20Rik
1190007F08Rik
1190007I07Rik
1190028D05Rik
1200009I06Rik
1300001I01Rik
1300002K09Rik
1300018J18Rik
1500002F19Rik
1500003O03Rik
1500032L24Rik
1600014C10Rik
1600014C23Rik
1600015I10Rik
1700001C02Rik
1700001C19Rik
1700001J03Rik
1700001K23Rik
1700001N15Rik
1700001O22Rik
1700001P01Rik
1700007E05Rik
1700007E06Rik
1700007G11Rik
1700007K09Rik
1700007K13Rik
1700008I05Rik
1700008P02Rik
1700009N14Rik
1700010L13Rik
1700011F14Rik
1700012B07Rik
1700013N18Rik
1700014B07Rik
1700014N06Rik
1700016J18Rik
1700016K19Rik
1700017D01Rik
1700018A14Rik
1700019B03Rik
1700019B21Rik
1700019E19Rik
1700019L03Rik
1700019N12Rik
1700021P04Rik
1700022A21Rik
1700026D11Rik
1700027D21Rik
1700027J07Rik
1700028K03Rik
1700034E13Rik
1700034P13Rik
1700037C18Rik
1700040L02Rik
1700045I19Rik
1700054O13Rik
1700055N04Rik
1700061G19Rik
1700062C10Rik
1700066O22Rik
1700069L16Rik
1700074P13Rik
1700080E11Rik
1700085B13Rik
1700090G07Rik
1700097N02Rik
1700106N22Rik
1700110M21Rik
1700121C10Rik
1700122O11Rik
1700123I01Rik
1700123K08Rik
1810009J06Rik
1810009N02Rik
1810012P15Rik
1810013L24Rik
1810020D17Rik
1810027O10Rik
1810029B16Rik
1810033B17Rik
1810046K07Rik
2010002N04Rik
2010005H15Rik
2010106G01Rik
2010107E04Rik
2010204K13Rik
2010317E24Rik
2200002D01Rik
2210015D19Rik
2210408I21Rik
2300005B03Rik
2310001A20Rik
2310001K24Rik
2310002J15Rik
2310003L22Rik
2310007L24Rik
2310008H09Rik
2310010J17Rik
2310014H01Rik
2310014L17Rik
2310015D24Rik
2310016C08Rik
2310016G11Rik
2310033E01Rik
2310034G01Rik
2310042D19Rik
2310042E22Rik
2310043J07Rik
2310044H10Rik
2310057M21Rik
2310061C15Rik
2310061I04Rik
2310061N02Rik
2310067B10Rik
2410002F23Rik
2410004A20Rik
2410004B18Rik
2410006H16Rik
2410012M07Rik
2410015M20Rik
2410016O06Rik
2410066E13Rik
2410125D13Rik
2510049J12Rik
2610002D18Rik
2610005L07Rik
2610018G03Rik
2610021A01Rik
2610027L16Rik
2610035F20Rik
2610203C22Rik
2610318N02Rik
2610524H06Rik
2610528A11Rik
2610528E23Rik
2610528J11Rik
2700078E11Rik
2700081O15Rik
2700097O09Rik
2810004I08Rik
2810007J24Rik
2810055F11Rik
2810405K02Rik
2810407A14Rik
2810408A11Rik
2810453I06Rik
2810474O19Rik
2900002K06Rik
2900041M22Rik
2900054C01Rik
2900073C17Rik
2900073G15Rik
2900076A07Rik
2900079G21Rik
3110001D03Rik
3110003A17Rik
3110009F21Rik
3110035E14Rik
3110047P20Rik
3110057O12Rik
3110070M22Rik
3110079O15Rik
3300005D01Rik
3830417A13Rik
3830431G21Rik
4732419C18Rik
4732457N14
4833419G08Rik
4833422F24Rik
4921513D23Rik
4921517L17Rik
4921523A10Rik
4921524J17Rik
4921525O09Rik
4922501C03Rik
4930402F06Rik
4930404H24Rik
4930406M16Rik
4930408F14Rik
4930413G21Rik
4930415O20Rik
4930417G10Rik
4930422G04Rik
4930428E23Rik
4930430D24Rik
4930431A04Rik
4930431P19Rik
4930432K21Rik
4930445E18Rik
4930447J18Rik
4930449I24Rik
4930452B06Rik
4930453N24Rik
4930455C21Rik
4930458A03Rik
4930470F04Rik
4930471E19Rik
4930473A06Rik
4930474N09Rik
4930481A15Rik
4930486L24Rik
4930487D11Rik
4930488N24Rik
4930503L19Rik
4930515G01Rik
4930519P11Rik
4930521A18Rik
4930522L14Rik
4930525F21Rik
4930525G20Rik
4930525M21Rik
4930526D03Rik
4930534B04Rik
4930534H18Rik
4930539E08Rik
4930547M16Rik
4930555G01Rik
4930562F07Rik
4930563E22Rik
4930568B11Rik
4930571K23Rik
4930578N16Rik
4930579C15Rik
4930579K19Rik
4930583H14Rik
4930583K01Rik
4930590J08Rik
4931403G20Rik
4931406C07Rik
4931408C20Rik
4931423N10Rik
4932414J04Rik
4932414N04Rik
4932415M13Rik
4932416J16Rik
4932418E24Rik
4932438H23Rik
4932441B19Rik
4933402N22Rik
4933402P03Rik
4933403F05Rik
4933405O20Rik
4933406C10Rik
4933407I05Rik
4933409G03Rik
4933416I08Rik
4933416M06Rik
4933424G06Rik
4933428M09Rik
4933436H12Rik
4933436I01Rik
5031414D18Rik
5031425E22Rik
5033411D12Rik
5330417C22Rik
5330426L24Rik
5330437I02Rik
5430401F13Rik
5430405G05Rik
5430417L22Rik
5430425K12Rik
5430427G11Rik
5430431A17Rik
5430440L12Rik
5730416F02Rik
5730469M10Rik
5730522E02Rik
5730590G19Rik
5830405N20Rik
5830409B07Rik
5830411N06Rik
5830416P10Rik
5830433M19Rik
5830468F06Rik
6030422M02Rik
6030468B19Rik
6030498E09Rik
6330403A02Rik
6330415B21Rik
6330503K22Rik
6430531B16Rik
6430573F11Rik
6530418L21Rik
6530439I21
6720473M11Rik
6720489N17Rik
6820408C15Rik
6820426E19Rik
8030462N17Rik
8430410A17Rik
8430426J06Rik
8430429K09Rik
8430439B09Rik
9030619P08Rik
9130008F23Rik
9130017N09Rik
9130208D14Rik
9130401M01Rik
9130409I23Rik
9230105E10Rik
9230110C19Rik
9230112D13Rik
9230113P08Rik
9330162B11Rik
9330175E14Rik
9330179D12Rik
9430025E04Rik
9430070O13Rik
9430076C15Rik
9530004P13Rik
9530077C05Rik
9830107B12Rik
9930105H17Rik
9930111J21Rik1
9930111J21Rik2
A030001D20Rik
A030005L19Rik
A1bg
A1cf
A230051G13Rik
A230083G16Rik
A2ld1
A2m
A330033J07Rik
A330049M08Rik
A330050B17Rik
A330050F15Rik
A3galt2
A430060F13Rik
A430110N23Rik
A4gnt
A530010L16Rik
A530016L24Rik
A530023O14Rik
A530032D15Rik
A530064D06Rik
A530088E08Rik
A630038E17Rik
A630055G03Rik
A630072L19Rik
A630073D07Rik
A630076J17Rik
A730045E13Rik
A730082K24Rik
A730090H04Rik
A730090N16Rik
A830093I24Rik
A930001N09Rik
A930002H24Rik
A930023M06Rik
A930024E05Rik
A930035D04Rik
AA467197
AA960436
AA986860
Aadac
Aadat
AB056442
AB099516
Abat
Abca13
Abca2
Abca3
Abca6
Abca8a
Abca8b
Abcb10
Abcb11
Abcb1a
Abcb1b
Abcb4
Abcb6
Abcb7
Abcc1
Abcc2
Abcc6
Abcc9
Abcd2
Abcd3
Abcg2
Abcg4
Abcg5
Abcg8
Abhd10
Abhd12b
Abhd14b
Abhd15
Abhd16b
Abhd2
Abi1
Abi3bp
Abl2
Abp1
Abpb
Abpe
Acaa1b
Acaca
Acacb
Acad10
Acad8
Acad9
Acads
Acadsb
Acan
Acat1
Acat2
Acat3
Acbd5
Accn5
Ace
Acer2
Ache
Acnat2
Aco1
Aco2
Acot10
Acot11
Acot12
Acot13
Acot3
Acot4
Acot9
Acp6
Acpp
Acpt
Acsbg1
Acsl1
Acsl4
Acsl5
Acsm1
Acsm3
Acsm5
Acss2
Acss3
Acta2
Actb
Actc1
Actn1
Actn2
Actr3
Acy1
Acy3
Acyp2
Adad2
Adam25
Adam26a
Adam28
Adam29
Adam30
Adam32
Adam33
Adam7
Adam8
Adamdec1
Adamts13
Adamts16
Adamts17
Adamts18
Adamtsl2
Adar
Adat3
Adc
Adck3
Adck4
Adck5
Adcy10
Adcy9
Add2
Adh1
Adh4
Adh5
Adh7
Adi1
Adk
Adm2
Adnp2
Adora2a
Adora3
Adra1a
Adra1b
Adra2a
Adssl1
Aen
Aes
AF067061
Afap1l2
Afmid
Agfg1
Agl
Agmat
Agpat4
Agrp
Agt
Agtr1a
Agxt
Agxt2
Agxt2l1
Agxt2l2
Ahcy
Ahnak2
AI118078
AI182371
AI317395
AI462493
AI507597
AI593442
AI607873
AI646023
AI662270
AI848100
AI854703
Aida
Aifm1
Aifm3
Aig1
Aimp2
Aipl1
Airn
Ak2
Ak3
Ak7
Akap10
Akap4
Akap9
Akr1a4
Akr1c12
Akr1c13
Akr1c14
Akr1c18
Akr1c19
Akr1c6
Akr1d1
Akr1e1
Akr7a5
Akt2
Akt3
Alad
Alcam
Aldh18a1
Aldh1a1
Aldh1a2
Aldh1a7
Aldh1b1
Aldh1l1
Aldh1l2
Aldh2
Aldh3a2
Aldh4a1
Aldh5a1
Aldh6a1
Aldh7a1
Aldh8a1
Aldh9a1
Aldoa
Aldob
Alkbh2
Alox12
Alox12e
Alox5
Alox5ap
Aloxe3
Alpk1
Alppl2
Als2
Amacr
Amdhd1
Amelx
Amfr
Amhr2
Amica1
Amn
Amotl1
Amph
Amt
Amtn
Amy1
Amy2a5
Anapc13
Ang
Ang2
Ang3
Ang4
Angpt1
Angpt2
Angptl1
Angptl3
Angptl4
Angptl6
Angptl7
Ank
Ank3
Ankfy1
Ankk1
Ankrd22
Ankrd32
Ankrd33b
Ankrd37
Ankrd43
Ankrd56
Ankrd6
Ankrd7
Anks1b
Ano2
Ano5
Anubl1
Anxa6
Anxa7
Anxa8
Aoah
Aox1
Aox3
Ap1m2
Apc
Apc2
Apcs
Apeh
Aph1a
Apln
Aplp2
Apoa1
Apoa1bp
Apoc2
Apoc3
Apoc4
Apod
Apol10b
Apol6
Apol7a
Apol9a
Apol9b
Apom
Apoo
Aqp3
Aqp6
Aqp9
Arc
Areg
Arf3
Arf5
Arf6
Arfip2
Arg1
Arg2
Arhgap22
Arhgap28
Arhgap42
Arhgdib
Arhgdig
Arhgef2
Arhgef9
Arid2
Arih1
Arl5c
Arl8a
Armc2
Armc4
Armcx3
Arnt2
Arntl2
Arpc1b
Arpp19
Arsa
Arsb
Arsj
Art1
Art2a-ps
Art3
Asah2
Asb11
Ascc3
Ascl1
Ascl2
Asgr2
Asl
Asns
Aspa
Aspg
Asphd1
Asprv1
Aspscr1
Ass1
Asxl3
Atad3a
Atf4
Atg10
Atg3
Atl3
Atoh7
Atp10a
Atp11a
Atp11c
Atp13a4
Atp1b1
Atp1b3
Atp2a1
Atp2a2
Atp2a3
Atp2b2
Atp2b4
Atp5a1
Atp5c1
Atp5d
Atp5e
Atp5f1
Atp5g1
Atp5g3
Atp5h
Atp5j
Atp5j2
Atp5k
Atp5o
Atp5sl
Atp6v0d2
Atp6v1b2
Atp6v1e2
Atp6v1f
Atp6v1g3
Atp7a
Atp8b2
Atp8b3
Atp8b4
Atrnl1
AU021034
AU021092
AU022751
AU023762
AU040972
Aup1
Aurkb
Aurkc
Auts2
Avil
AW011956
AW549542
AW742475
Awat2
AY074887
Azgp1
Azi2
B020004J07Rik
B020031H02Rik
B130046B21Rik
B130052P14Rik
B230206F22Rik
B230311B06Rik
B230344G16Rik
B230369F24Rik
B3gat1
B3gnt5
B4galnt2
B4galnt4
B4galt3
B4galt5
B930049P21Rik
Bahcc1
Bai1
Bak1
Banf2
Barhl1
Barx1
Basp1
Bat1a
Bax
BB014433
Bbip1
Bbox1
Bbs4
Bbx
BC013712
BC016495
BC017643
BC022687
BC024139
BC024479
BC024659
BC024814
BC026585
BC026762
BC027231
BC029214
BC033916
BC035044
BC040756
BC048679
BC049635
BC051142
BC052688
BC055004
BC055111
BC060267
BC080695
BC089491
BC089597
BC094916
BC100451
BC100530
BC106175
BC147527
Bcap31
Bcas1
Bcat1
Bche
Bckdha
Bcl11b
Bcl2
Bcl2l1
Bcl2l11
Bcl2l13
Bcl2l14
Bcl6b
Bcl9
Bcmo1
Bco2
Bdh2
Bdkrb1
Bdnf
Bdp1
Bean1
Begain
Bex1
Bex2
Bex4
Bfar
Bhlha9
Bhlhe22
Bhlhe41
Bhmt
Bicd1
Birc5
Bloc1s1
Bloc1s3
Blvrb
Blzf1
Bmf
Bmp10
Bmp2
Bmp3
Bmp4
Bmp8a
Bmper
Bnc2
Bnip3
Boc
Bola3
Boll
Bphl
Bpil1
Bpil3
Brca1
Brix1
Brp44
Brpf1
Bsn
Bsnd
Bspry
Bst1
Bst2
Btbd1
Btbd10
Btbd19
Btc
Btd
Btf3
Btg3
Btk
Btla
Btnl2
Bub1
Bysl
Bzrap1
Bzw1
C030044M21Rik
C030046E11Rik
C030046I01Rik
C130026I21Rik
C130079G13Rik
C1d
C1ql2
C230012O17Rik
C230057A21Rik
C230099D08Rik
C2cd2
C330005M16Rik
C330006K01Rik
C5ar1
C6
C730048C13Rik
C79407
C87414
C87977
C8a
C8g
C9
Cab39l
Cables1
Cabp1
Cabp4
Cachd1
Cacna1g
Cacna1i
Cacna1s
Cacna2d4
Cacng2
Cacybp
Cadm1
Cadm3
Calb1
Calcoco1
Calcoco2
Calm4
Caln1
Calr3
Caly
Camk1d
Camk1g
Camk2a
Camk2b
Camk2d
Camk4
Camkv
Capg
Capn1
Capn11
Capsl
Car1
Car12
Car13
Car14
Car3
Car5a
Car5b
Car8
Card9
Carkd
Cartpt
Casc1
Casd1
Casp1
Casp7
Casq2
Cast
Cat
Catsper4
Catsperg1
Cav1
Cblc
Cbr1
Cbr4
Cbs
Cbx1
Ccbl2
Ccdc107
Ccdc109a
Ccdc11
Ccdc112
Ccdc116
Ccdc120
Ccdc13
Ccdc154
Ccdc155
Ccdc158
Ccdc18
Ccdc30
Ccdc33
Ccdc39
Ccdc41
Ccdc43
Ccdc55
Ccdc59
Ccdc6
Ccdc62
Ccdc64b
Ccdc65
Ccdc78
Ccdc88a
Ccdc88b
Ccdc88c
Ccdc9
Ccdc92
Ccdc96
Ccdc99
Ccin
Cck
Cckbr
Ccl19
Ccl27a
Ccl5
Ccl6
Ccl8
Ccna2
Ccnb1
Ccnb2
Ccnd2
Ccne1
Ccne2
Ccni
Ccnjl
Ccnt1
Ccnt2
Ccny
Ccnyl1
Ccr1
Ccr1l1
Ccr4
Ccr6
Ccr7
Ccr9
Ccs
Cct3
Cct6b
Cct8l1
Cd101
Cd109
Cd163
Cd163l1
Cd164l2
Cd19
Cd1d1
Cd1d2
Cd2
Cd200
Cd200r2
Cd200r3
Cd200r4
Cd207
Cd209b
Cd209f
Cd209g
Cd226
Cd244
Cd27
Cd28
Cd300a
Cd300c
Cd300lb
Cd300ld
Cd300lf
Cd33
Cd36
Cd37
Cd3d
Cd3e
Cd3eap
Cd3g
Cd44
Cd47
Cd5
Cd52
Cd53
Cd59a
Cd59b
Cd5l
Cd6
Cd63
Cd70
Cd74
Cd81
Cd8a
Cd8b1
Cd9
Cd93
Cd96
Cd99l2
Cdadc1
Cdc14b
Cdc25b
Cdc25c
Cdc42ep2
Cdc6
Cdc7
Cdc73
Cdca4
Cdca7
Cdca7l
Cdcp1
Cdh10
Cdh12
Cdh13
Cdh17
Cdh2
Cdh20
Cdh4
Cdh8
Cdhr5
Cdk1
Cdk12
Cdk5r1
Cdk5rap1
Cdkn1a
Cdkn1c
Cdkn2d
Cdkn3
Cdrt4
Cdsn
Cdx4
Ceacam10
Ceacam2
Ceacam20
Ceacam9
Cebpa
Cebpg
Cecr5
Cela1
Cela2a
Celf1
Celf2
Celf4
Cend1
Cenpe
Cenph
Cenpi
Cenpm
Cenpp
Cep170
Cep192
Cep290
Cep55
Cep57
Cerkl
Ces1b
Ces1c
Ces1d
Ces1e
Ces1f
Ces1g
Ces1h
Ces2a
Ces2c
Ces2e
Ces2g
Ces3a
Ces3b
Cetn3
Cetn4
Cfhr1
Cfi
Cfp
Chad
Chaf1b
Chchd3
Chd5
Chd7
Chga
Chi3l1
Chi3l3
Chi3l4
Chia
Chic2
Chmp4b
Chordc1
Chpt1
Chrdl1
Chrm2
Chrm3
Chrna2
Chrna6
Chrnb2
Chrnd
Chst10
Chst11
Chst3
Chst8
Cib2
Cidea
Cideb
Cilp2
Cirh1a
Cisd1
Cisd3
Cited1
Ckap2
Ckap2l
Ckap4
Clasp1
Clca1
Clca2
Clca5
Clcf1
Clcn1
Clcn2
Clcn4-2
Clcn5
Clcnkb
Cldn12
Cldn17
Cldn19
Cldn20
Cldn24
Cldn26
Cldn9
Cldnd2
Clec10a
Clec11a
Clec16a
Clec1b
Clec2h
Clec2l
Clec3b
Clec4a2
Clec4d
Clec4e
Clec4f
Clec4g
Clec5a
Clec9a
Clic3
Clic6
Clmn
Cln5
Clnk
Clpb
Clpx
Clrn1
Clrn2
Clspn
Clvs1
Clybl
Cma1
Cmah
Cmbl
Cml1
Cml2
Cmpk2
Cmtm8
Cnbp
Cnfn
Cnga3
Cngb3
Cnksr1
Cnksr2
Cno
Cnr1
Cnr2
Cntfr
Cntnap1
Cntnap3
Coasy
Cog4
Col13a1
Col14a1
Col16a1
Col18a1
Col19a1
Col22a1
Col24a1
Col25a1
Col4a2
Col7a1
Col9a1
Colec10
Colec11
Colq
Commd1
Comt
Comtd1
Copg2
Cops3
Cops6
Copz2
Coq3
Coq9
Coro2a
Cox17
Cox4i2
Cox4nb
Cox5a
Cox5b
Cox6a2
Cox6b1
Cox6b2
Cox6c
Cox7a1
Cox7b
Cox8a
Cox8b
Cp
Cpa1
Cpa3
Cpb1
Cpb2
Cplx2
Cpn1
Cpn2
Cpne5
Cpne6
Cpne7
Cpped1
Cps1
Cpsf1
Cpsf6
Cpt2
Cpxm2
Crb1
Crcp
Creb3l1
Creb3l3
Crebl2
Creg1
Creld2
Crhbp
Crhr2
Crim1
Crispld1
Crlf1
Crlf2
Crls1
Crmp1
Crot
Crtac1
Crxos1
Cryba1
Cryba4
Crybb3
Crygc
Crygn
Cryl1
Crym
Cryz
Cs
Csad
Csdc2
Csf1r
Csf2ra
Csf3
Csl
Csnk1g1
Cspg4
Cspg5
Csrp1
Csrp3
Cst3
Cst6
Cst7
Cst8
Cstb
Cstf2
Cstl1
Ctage5
Ctbs
Ctdnep1
Ctdp1
Ctgf
Cth
Ctla2a
Ctla2b
Ctla4
Ctps
Ctrb1
Cts7
Ctsf
Ctsg
Ctsh
Ctsj
Ctsr
Ctsw
Cul4a
Cux2
Cwf19l1
Cxcl13
Cxcl16
Cxcl17
Cxcl3
Cxcr1
Cxcr2
Cxcr4
Cxcr5
Cxcr7
Cyb561
Cyb5b
Cyb5r3
Cyb5rl
Cyba
Cybb
Cyc1
Cyfip2
Cyhr1
Cylc1
Cym
Cyp11a1
Cyp11b1
Cyp1a2
Cyp1b1
Cyp24a1
Cyp26a1
Cyp27a1
Cyp27b1
Cyp2a12
Cyp2a22
Cyp2a4
Cyp2b13
Cyp2b9
Cyp2c29
Cyp2c37
Cyp2c38
Cyp2c39
Cyp2c44
Cyp2c50
Cyp2c54
Cyp2c55
Cyp2c65
Cyp2c67
Cyp2c68
Cyp2c70
Cyp2d10
Cyp2d11
Cyp2d12
Cyp2d13
Cyp2d22
Cyp2d26
Cyp2d34
Cyp2d40
Cyp2d9
Cyp2e1
Cyp2f2
Cyp2g1
Cyp2j13
Cyp2j5
Cyp2j6
Cyp2j8
Cyp2j9
Cyp39a1
Cyp3a11
Cyp3a25
Cyp3a44
Cyp3a57
Cyp3a59
Cyp4a12b
Cyp4f13
Cyp4f14
Cyp4f15
Cyp4f17
Cyp4f18
Cyp4f40
Cyp4x1
Cyp8b1
Cypt3
Cypt7
Cysltr2
Cyth2
Cyth3
Cytip
Cytl1
D030047H15Rik
D0H4S114
D10Jhu81e
D130012P04Rik
D130046C19Rik
D13Mgi7
D14Ertd668e
D14Ertd670e
D17H6S53E
D17H6S56E-3
D17Zt10e
D1Ertd622e
D230037D09Rik
D2hgdh
D330045A20Rik
D3Ertd751e
D4Ertd22e
D5Ertd577e
D630002G06Rik
D630003M21Rik
D630010B17Rik
D630014O11Rik
D630023F18Rik
D630033O11Rik
D630039A03Rik
D6Mm5e
D7Ertd443e
D830039M14Rik
D930001M23Rik
D930032P07Rik
D930048G16Rik
Dab2
Dach1
Daf2
Dak
Dapl1
Dapp1
Dbh
Dbil5
Dbn1
Dbnl
Dbx2
Dcaf12
Dcaf12l1
Dcaf6
Dcaf7
Dcaf8
Dcbld1
Dcbld2
Dclk1
Dcpp2
Dcst1
Dct
Dctd
Dctn2
Dcxr
Ddah1
Ddit3
Ddit4
Ddn
Ddr1
Ddrgk1
Ddt
Ddx10
Ddx18
Ddx19a
Ddx21
Ddx23
Ddx24
Ddx25
Ddx39
Ddx43
Ddx58
Ddx60
Deb1
Decr1
Def6
Defa-rs1
Defa-rs10
Defa-rs12
Defb1
Defb13
Defb18
Defb28
Defb36
Defb39
Defb47
Defb8
Defb9
Dennd1c
Depdc1a
Depdc1b
Deptor
Dera
Derl3
Dgat2
Dgcr6
Dgkb
Dgkg
Dgkh
Dhcr24
Dhdh
Dhfr
Dhrs1
Dhrs13
Dhrs3
Dhrs4
Dhrs7
Dhtkd1
Dhx37
Dhx38
Dhx58
Diap3
Dio1
Dip2c
Dirc2
Dis3
Disc1
Dkc1
Dlat
Dlc1
Dlec1
Dlg1
Dlg4
Dlgap1
Dlgap4
Dlgap5
Dlst
Dlx4
Dlx5
Dmbt1
Dmbx1
Dmc1
Dmgdh
Dmpk
Dmrt3
Dmrtc1c2
Dmxl1
Dnahc10
Dnahc11
Dnahc2
Dnahc7b
Dnahc8
Dnajb3
Dnajb5
Dnajb9
Dnajc12
Dnajc13
Dnajc2
Dnajc21
Dnajc22
Dnajc27
Dnajc30
Dnalc1
Dnase1
Dnase2a
Dnm1
Dnmt3l
Doc2a
Dock2
Dock3
Dock7
Dock8
Dock9
Dok7
Donson
Dot1l
Dpep2
Dpep3
Dpf1
Dph3b-ps
Dpm3
Dpp10
Dpp4
Dppa2
Dppa3
Dpt
Dpy19l3
Dpyd
Dram1
Dscc1
Dsg1b
Dsg4
Dsn1
Dtl
Dtwd1
Dtwd2
Dtx4
Dub1a
Duox1
Duox2
Duoxa2
Dusp1
Dusp10
Dusp11
Dusp13
Dusp4
Dusp9
Dvl3
Dym
Dync1h1
Dync1i1
Dync1li1
Dynlt3
Dyrk1a
Dzip3
E030018B13Rik
E130201H02Rik
E130309F12Rik
E230008O15Rik
E230019M04Rik
E230025N22Rik
E230028L10Rik
E2f4
E330009J07Rik
E330017A01Rik
E330018M18Rik
E330020D12Rik
Eaf1
Ebna1bp2
Ebp
Ebpl
Ece1
Ece2
Ecel1
Echdc1
Echdc3
Echs1
Ecm1
Ecscr
Eda2r
Edaradd
Edem1
Efcab3
Efemp1
Efhd2
Efna2
Efna4
Efr3b
EG630612
EG666692
Egfbp2
Egfem1
Ehd4
Ehhadh
Eif2c2
Eif2s1
Eif2s2
Eif2s3x
Eif3k
Eif4e1b
Eif4e3
Eif4ebp1
Eif5b
Ell3
Elmo3
Elovl2
Elovl3
Elovl5
Elovl6
Elovl7
Emb
Eme1
Emilin2
Eml6
Emp1
Emr1
Emr4
Emx1
Enah
Enc1
Eno2
Enpep
Enpp1
Enpp3
Enpp7
ENSMUSG00000068790
Enthd1
Entpd1
Entpd3
Entpd7
Entpd8
Eomes
Ep400
Epb4.1l4a
Epb4.1l4b
Epb4.1l5
Epgn
Epha10
Ephb1
Ephx1
Epn1
Epo
Eppk1
Eps15
Eps8l2
Epx
Erap1
Erbb2
Erc2
Ercc6l
Ercc8
Ereg
Erh
Erlec1
Ero1l
Erp27
Esco2
Esr1
Esrrg
Etfb
Ethe1
Etl4
Etnk1
Etnk2
Etv2
Evi2b
Exo1
Exoc3
Exoc4
Exoc7
Exosc1
Exosc10
Exosc3
Exosc5
Exph5
Expi
Eya4
Ezr
F11
F13a1
F2rl3
F630028O10Rik
F630043A04Rik
F7
F730043M19Rik
F8
F830115B05Rik
F9
Faah
Fabp1
Fabp2
Fabp4
Fabp5
Fabp5l2
Fabp7
Fads1
Fads2
Fads6
Fahd2a
Faim2
Fam108c
Fam109b
Fam124b
Fam129a
Fam131b
Fam132a
Fam132b
Fam133b
Fam136a
Fam13b
Fam13c
Fam151b
Fam154a
Fam158a
Fam163b
Fam164c
Fam170b
Fam172a
Fam173a
Fam178b
Fam184a
Fam184b
Fam186b
Fam188b
Fam198a
Fam25c
Fam36a
Fam38a
Fam3b
Fam40b
Fam46a
Fam46b
Fam49a
Fam53c
Fam55b
Fam57b
Fam60a
Fam63a
Fam65b
Fam65c
Fam70b
Fam71b
Fam71f2
Fam76a
Fam78b
Fam82a1
Fam82b
Fam83c
Fam83d
Fam83f
Fam84b
Fanca
Fancd2
Fanci
Fap
Far1
Farp2
Fasl
Fasn
Fat2
Fat3
Fate1
Fbl
Fblim1
Fbln1
Fbln2
Fbln5
Fbln7
Fbp1
Fbp2
Fbrsl1
Fbxl13
Fbxl7
Fbxo15
Fbxo17
Fbxo3
Fbxo30
Fbxo36
Fbxo42
Fbxo47
Fbxo8
Fbxo9
Fbxw10
Fbxw25
Fcamr
Fcer1g
Fcgr2b
Fcgr4
Fcgrt
Fcho1
Fcna
Fech
Fem1c
Fen1
Fez2
Ffar1
Ffar2
Ffar3
Fgf1
Fgf12
Fgf13
Fgf2
Fgf23
Fgf8
Fgf9
Fgfr1
Fgfr3
Fgfr4
Fgfrl1
Fggy
Fgl1
Fgl2
Fgr
Fhad1
Fhdc1
Fhit
Fhl2
Fip1l1
Fitm1
Fkbp11
Fkbp1b
Fkbp6
Flg
Flna
Flot1
Flrt2
Fmn2
Fmnl2
Fmo1
Fmo2
Fmo3
Fmo5
Fmod
Fmr1nb
Fn1
Fn3k
Fndc3a
Fndc3b
Fndc7
Folr1
Folr2
Folr4
Fosl1
Foxa1
Foxc2
Foxh1
Foxi3
Foxj3
Foxl1
Foxl2
Foxm1
Foxn1
Foxo4
Foxp1
Foxp3
Foxr1
Foxs1
Fpr-rs3
Fpr-rs6
Fpr2
Fpr3
Fras1
Frat1
Fscn1
Fsd1
Fsd1l
Fsip1
Fstl3
Ftcd
Ftsj3
Fubp3
Fuca1
Fus
Fut2
Fut4
Fv1
Fxn
Fxyd1
Fxyd4
Fxyd5
Fzd3
Fzd6
Fzd9
G3bp1
Gaa
Gab2
Gab3
Gabbr2
Gabpa
[truncated: 3,625 more rows]
